# Supplementary material for: The identification of protein and RNA interactors of the splicing factor Caper in the adult Drosophila nervous system
Source: Front Mol Neurosci. 2023 Jun 23;16:1114857. doi: 10.3389/fnmol.2023.1114857 (PMC10332324; doi:10.3389/fnmol.2023.1114857)
Supplement: Supplementary file 1 [file Table_1.xlsx]

## Sheet: RT-PCR Primers
Table S1. List of Primers used for RT-PCR
Gene	Forward	Reverse	Annealing Temperature (Celsius)	P-value from 3 Biological Replicates of RT-PCR
unc-115a	AAGTGCTCCGGCGAGGTGCTC	ACAAGAGACATGCCACTGCCGGT	62	0.0230089
dlg1	GCGCGGCAACTCCGGATTGG	ACCTGACTTTGGCTCTGGCTGGTG	62	0.0144228
qkr58E-1	CCGGTGCTCCAGAGACCCCT	GAACTGTAGGCGCCATGATCGCC	62	0.0260731
lola	AGTACCAAGAGCTGCGCGCC	GGTCTGCGCCTGCTGCTGAT	64	0.00167641
chic	GTGTGACCCCCGAAACGAAAGTGC	CTACCACGGAAGCGGCCTGC	64	0.00159829
zfh1	GGCAAGGCGGAGACCCATGG	ACGATGCGCCTGCTGACTGG	64	0.00495336
pros	TGGAGCGTTATGTGGCCGCC	GCTGGCGCTGGATCTGCTGT	64	0.00526269
acn	AGCCGGACGACGCCTAGAAAGC	GCTTAGGGGCACTGGCTGCAC	64	0.0191262
unc-115b	CTCGCGCATCTACACCTACAGCTAT	CGTCCTGGATGCGTTGCGC	64	0.00409
tutl	GCAGCAGCAATCCCAGCCCT	GGTCAGGTTGAGCGAGGCGG	66	0.0151402
brp	AGCTGCGCAACGGTCACCAA	TGCTTGCGCTGCTCGTCGAT	66	0.00952706
chinmo	AGCAGCAGCATCGTTCCCGG	TTCACGCGCAGATCCTCGGC	66	0.0292199
