# Supplementary material for: The identification of protein and RNA interactors of the splicing factor Caper in the adult Drosophila nervous system
Source: Front Mol Neurosci. 2023 Jun 23;16:1114857. doi: 10.3389/fnmol.2023.1114857 (PMC10332324; doi:10.3389/fnmol.2023.1114857)
Supplement: Supplementary file 3 [file Table_3.XLSX]

## Sheet: Protein Interactors
Table S3. List of Proteins pulled down in both Caper and FLAG antibody immunoprecipitations
Proteins pulled down with Caper Antibody				Proteins pulled down with FLAG Antibody
Gene Symbol	Flybase ID	Caper IP iBAQ / Control IP iBAQ LFC	adjusted P-value	Gene Symbol	Flybase_ID	FLAG IP iBAQ / Control IP iBAQ LFC	adjusted P-value
Acn	FBgn0263198	3.13347	0.0273564	abs	FBgn0015331	3.27365	0.00116872
AGO2	FBgn0087035	2.33323	0.01636	Acn	FBgn0263198	6.27196	9.10518e-05
Amph	FBgn0027356	2.7809	0.0147196	AGBE	FBgn0053138	1.36573	0.008099
Ank2	FBgn0261788	1.90811	0.0486067	Aldh	FBgn0012036	1.05029	0.0302022
AP-1-2beta	FBgn0010380	1.97721	0.0385296	Arc1	FBgn0033926	3.52015	0.00300169
aPKC	FBgn0261854	2.81793	0.00669235	arm	FBgn0000117	4.63422	0.000720269
Ars2	FBgn0033062	4.01201	0.00323686	Arr1	FBgn0000120	1.15126	0.041159
B52	FBgn0004587	2.54253	0.0126313	Ars2	FBgn0033062	1.2648	0.0117941
betaTub97EF	FBgn0003890	1.47081	0.0350685	Atx2	FBgn0041188	3.24381	0.000628752
Bl	FBgn0000193	4.27952	0.00251748	B52	FBgn0004587	4.2314	0.000133027
Cam	FBgn0000253	2.1461	0.00786726	BCAS2	FBgn0039558	2.03834	0.044353
Caper	FBgn0031883	4.68493	0.00354757	Bin1	FBgn0024491	4.11833	0.000256677
Capr	FBgn0042134	2.87947	0.00696669	bonsai	FBgn0026261	5.36816	0.000256677
Cbp80	FBgn0022942	4.52859	0.00669235	bor	FBgn0287225	2.19195	0.00881473
Cdep	FBgn0265082	2.08791	0.00773947	Brr2	FBgn0263599	4.4297	0.00116872
cg	FBgn0000289	3.20003	0.00873298	btz	FBgn0045862	5.48252	0.000402074
CG10417	FBgn0033021	3.52484	0.0208945	Bx42	FBgn0004856	3.4059	0.000720269
CG10737	FBgn0034420	1.60922	0.0230474	c12.1	FBgn0040235	3.79231	0.00179872
CG11241	FBgn0037186	4.08686	0.00920908	Caper	FBgn0031883	12.2127	0.000604558
CG12278	FBgn0038847	3.23377	0.0033636	Cdc5	FBgn0265574	5.02124	0.000913011
CG1677	FBgn0029941	4.74228	0.00354757	CG10417	FBgn0033021	2.17849	0.0325214
CG31664	FBgn0051664	2.29364	0.00521982	CG11583	FBgn0035524	4.33612	0.00459325
CG3847	FBgn0029867	3.64136	0.0347066	CG11899	FBgn0014427	1.52322	0.021604
CG4622	FBgn0035021	4.75299	0.0137943	CG12278	FBgn0038847	2.34382	0.00205086
CG5641	FBgn0038046	4.88241	0.0330282	CG12288	FBgn0032620	3.10217	0.00436596
CG7483	FBgn0037573	2.76076	0.0264715	CG12343	FBgn0033556	2.76266	0.000489579
CG9297	FBgn0038181	5.72139	0.00215153	CG14817	FBgn0026089	4.63422	0.000720269
CG9776	FBgn0027866	4.34908	0.0167256	CG15747	FBgn0030474	1.5196	0.045784
CG9915	FBgn0030738	4.32504	0.0033636	CG1640	FBgn0030478	1.65758	0.00373139
CkIIalpha	FBgn0264492	2.58708	0.00429506	CG1677	FBgn0029941	5.14165	0.000169314
CkIIbeta	FBgn0000259	2.52261	0.00855957	CG16935	FBgn0033883	0.97186	0.0427552
crol	FBgn0020309	2.56648	0.0200815	CG1737	FBgn0030293	2.85635	0.00247846
Dab	FBgn0000414	3.22264	0.0217378	CG30122	FBgn0050122	2.14429	0.0114853
dco	FBgn0002413	4.23478	0.00754557	CG31098	FBgn0051098	6.2329	0.00206048
eIF3a	FBgn0037249	1.99163	0.0272234	CG31102	FBgn0051102	6.2329	0.00206048
eIF3b	FBgn0034237	4.21565	0.00696669	CG31664	FBgn0051664	1.72782	0.00354093
eIF3c	FBgn0034258	2.1077	0.046857	CG31792	FBgn0051792	3.23584	0.0482838
eIF3d1	FBgn0040227	2.75963	0.00513161	CG31793	FBgn0051793	3.23584	0.0482838
eIF3e	FBgn0025582	2.33359	0.0336338	CG32176	FBgn0052176	5.5894	0.0101681
eIF3i	FBgn0015834	2.55701	0.00684194	CG42724	FBgn0261641	1.96703	0.00185101
eIF3k	FBgn0034654	2.88692	0.0193275	CG4679	FBgn0033816	6.84944	0.00118412
eIF3m	FBgn0033902	2.74924	0.00977401	CG4849	FBgn0039566	4.1336	0.000133027
eIF6	FBgn0034915	3.91662	0.00251748	CG5641	FBgn0038046	1.14189	0.0189801
Eip63E	FBgn0005640	1.83474	0.0466839	CG6066	FBgn0039488	3.48639	0.00391648
EloB	FBgn0023212	1.86637	0.00977401	CG6094	FBgn0032261	4.93107	0.00153695
EloC	FBgn0266711	2.10694	0.0130293	CG7322	FBgn0030968	2.22055	0.00523367
epsilonCOP	FBgn0027496	1.64405	0.0439257	CG7483	FBgn0037573	4.75886	0.000169314
FDY	FBgn0265047	5.58265	0.00251748	CG9150	FBgn0031775	4.78019	0.00175059
flw	FBgn0000711	1.53454	0.0466839	CG9485	FBgn0034618	2.21758	0.00119363
Fmr1	FBgn0028734	3.01628	0.00513161	CG9776	FBgn0027866	6.61207	0.000133027
hfp	FBgn0028577	3.29329	0.00912596	CG9915	FBgn0030738	5.7435	0.000213829
hoip	FBgn0286786	2.40432	0.00505553	Chro	FBgn0044324	2.24556	0.00333156
HtrA2	FBgn0038233	3.29003	0.0052036	CkIIalpha	FBgn0264492	1.92221	0.00292844
Ifrd1	FBgn0051694	3.1134	0.0229738	CkIIbeta	FBgn0000259	1.22175	0.0162706
Imp	FBgn0285926	3.76126	0.00696669	Cpsf6	FBgn0035872	1.18928	0.034616
Jafrac2	FBgn0040308	8.418	0.000192575	crn	FBgn0000377	4.9588	0.00178822
KaiR1D	FBgn0038837	2.97255	0.0123352	crol	FBgn0020309	2.78395	0.000691402
l(1)G0004	FBgn0027334	2.7911	0.00669235	cyp33	FBgn0028382	2.41079	0.0184542
l(2)k09913	FBgn0021979	2.20915	0.0388917	Cyp6d5	FBgn0038194	1.65982	0.0090015
lark	FBgn0011640	1.65074	0.0174386	Cypl	FBgn0035141	2.65813	0.0193216
larp	FBgn0261618	2.99333	0.00362756	dbe	FBgn0020305	4.94436	0.00265582
lig	FBgn0020279	2.70179	0.00456182	Doa	FBgn0265998	2.62162	0.00447569
loqs	FBgn0032515	2.11492	0.0386293	dod	FBgn0015379	2.58741	0.00922963
lost	FBgn0263594	2.02912	0.0304564	e(r)	FBgn0011586	2.29156	0.0102564
Lsd-1	FBgn0039114	2.30688	0.0264715	eIF6	FBgn0034915	3.35538	0.0014838
Mctp	FBgn0034389	4.08527	0.0134028	Fkbp39	FBgn0013269	3.09506	0.00225218
mdy	FBgn0004797	3.62078	0.00251748	fl(2)d	FBgn0000662	1.41094	0.0229499
me31B	FBgn0004419	1.65667	0.0147084	Gale	FBgn0035147	1.94164	0.0025987
mle	FBgn0002774	3.41294	0.0241891	Gip	FBgn0011770	1.94048	0.00511546
mod(mdg4)	FBgn0002781	1.36067	0.0347075	hfp	FBgn0028577	6.20531	9.04474e-05
mRpL12	FBgn0011787	2.64012	0.00479954	hoip	FBgn0286786	2.17737	0.00270937
mRpL19	FBgn0037608	3.70226	0.00873298	Hpr1	FBgn0037382	3.73557	0.000305365
mRpS30	FBgn0030692	3.48898	0.0208945	Hrb27C	FBgn0004838	2.57287	0.00352305
mRpS6	FBgn0035534	2.75284	0.0126313	Hsp23	FBgn0001224	1.01961	0.0437937
msn	FBgn0010909	3.97482	0.00513161	Hsp26	FBgn0001225	3.53783	0.000530002
Mtor	FBgn0013756	2.13366	0.0200815	Hsp27	FBgn0001226	1.35923	0.0403852
mv	FBgn0288310	3.54822	0.0198211	Hsp68	FBgn0001230	2.749	0.00118686
nito	FBgn0027548	2.23389	0.00546016	Hsp70Aa	FBgn0013275	3.7399	0.024866
Nmt	FBgn0020392	5.51304	0.00669235	Hsp70Ab	FBgn0013276	3.7399	0.024866
Nop56	FBgn0038964	2.26587	0.00761125	Hsp70Ba	FBgn0013277	3.7399	0.024866
Nop60B	FBgn0259937	3.50327	0.0314447	Hsp70Bb	FBgn0013278	3.7399	0.024866
Ns3	FBgn0266284	3.51044	0.0160464	Hsp70Bbb	FBgn0051354	3.7399	0.024866
Nt5b	FBgn0052549	4.34687	0.00354757	Hsp70Bc	FBgn0013279	3.7399	0.024866
numb	FBgn0002973	3.25276	0.00323686	Ifrd1	FBgn0051694	6.38961	0.000935945
orb2	FBgn0264307	2.79231	0.0252474	Imp	FBgn0285926	4.67966	0.000470218
pAbp	FBgn0265297	2.5042	0.0052036	Ktl	FBgn0038839	2.28176	0.00461558
Paics	FBgn0020513	7.17602	0.000192575	La	FBgn0011638	4.27874	0.000339913
par-1	FBgn0260934	1.70634	0.0406722	larp	FBgn0261618	2.75675	0.000725234
PIP4K	FBgn0039924	2.37496	0.0133077	Larp4B	FBgn0035424	0.921474	0.0491777
PIP5K59B	FBgn0034789	2.89054	0.00696669	LManII	FBgn0027611	3.48086	0.000884407
Pkc98E	FBgn0003093	1.57851	0.0208945	loqs	FBgn0032515	4.38093	0.0077446
Pp2B-14D	FBgn0011826	3.33314	0.0395341	lost	FBgn0263594	1.96391	0.00168913
Prat2	FBgn0041194	1.88578	0.0158404	Lsp1gamma	FBgn0002564	2.44105	0.0081008
Ptpmeg	FBgn0261985	2.62918	0.0281808	mago	FBgn0002736	5.47238	9.10518e-05
Pur-alpha	FBgn0022361	2.89872	0.00577444	Moca-cyp	FBgn0039581	4.58903	0.00102971
qkr58E-1	FBgn0022986	1.82157	0.0407567	mRpL1	FBgn0037566	3.52189	0.000339913
RAF2	FBgn0036624	3.88455	0.00873298	mRpL10	FBgn0031231	3.49425	0.00128759
Rala	FBgn0015286	2.4017	0.0179455	mRpL11	FBgn0038234	5.80788	0.000362486
Rbcn-3A	FBgn0023458	3.25379	0.00354757	mRpL12	FBgn0011787	3.01184	0.00104005
Rbcn-3B	FBgn0023510	3.93203	0.00669235	mRpL13	FBgn0032720	5.16655	0.00128759
rdgA	FBgn0261549	2.56834	0.00711091	mRpL14	FBgn0040389	3.00462	0.00464099
rdgB	FBgn0003218	1.49007	0.0399876	mRpL15	FBgn0036990	5.61274	0.00243981
Rgk3	FBgn0085426	1.84042	0.0386293	mRpL17	FBgn0035122	5.75644	0.000769575
RIC-3	FBgn0050296	3.64269	0.00251748	mRpL18	FBgn0026741	5.39018	0.000133027
Rm62	FBgn0003261	1.74069	0.0212388	mRpL19	FBgn0037608	3.8387	0.000362486
RnpS1	FBgn0037707	3.31512	0.0281808	mRpL2	FBgn0036135	2.68821	0.0008129
rogdi	FBgn0036697	3.5688	0.0196829	mRpL23	FBgn0035335	3.35977	0.000362486
RpL10	FBgn0024733	4.01162	0.00480781	mRpL24	FBgn0031651	4.95402	0.000133027
RpL10Ab	FBgn0036213	2.91296	0.00684194	mRpL27	FBgn0053002	4.79228	0.00464099
RpL11	FBgn0013325	2.2754	0.00513161	mRpL28	FBgn0031660	4.99358	0.00513436
RpL12	FBgn0034968	3.09643	0.00456182	mRpL3	FBgn0030686	4.22395	0.000362486
RpL13	FBgn0011272	3.00732	0.00456182	mRpL30	FBgn0029718	3.59923	0.00110702
RpL13A	FBgn0037351	4.03778	0.0033636	mRpL36	FBgn0042112	0.832353	0.0487514
RpL15	FBgn0028697	2.48786	0.00791343	mRpL37	FBgn0261380	5.18736	0.000202708
RpL17	FBgn0029897	3.0481	0.00761125	mRpL38	FBgn0030552	3.41346	0.000913011
RpL18	FBgn0035753	3.66463	0.00754557	mRpL39	FBgn0036462	4.4911	0.000256677
RpL18A	FBgn0010409	2.62522	0.00572741	mRpL4	FBgn0001995	2.21207	0.00348092
RpL19	FBgn0285950	3.50515	0.00354757	mRpL41	FBgn0034001	4.31783	0.000217711
RpL21	FBgn0032987	3.06462	0.00414019	mRpL42	FBgn0033480	4.03581	0.00385686
RpL22	FBgn0015288	2.47793	0.00480781	mRpL43	FBgn0034893	3.95483	0.00036478
RpL23A	FBgn0026372	2.24191	0.00696669	mRpL44	FBgn0037330	4.80179	0.000489579
RpL24	FBgn0032518	3.60149	0.00409524	mRpL45	FBgn0263863	3.51885	0.000522799
RpL26	FBgn0036825	2.71321	0.00710799	mRpL47	FBgn0014023	3.86151	0.000282631
RpL27	FBgn0039359	2.6718	0.0044678	mRpL49	FBgn0030433	4.96094	0.000133027
RpL27A	FBgn0285948	2.015	0.0411798	mRpL50	FBgn0028648	4.16342	0.000362486
RpL28	FBgn0035422	2.40549	0.0052036	mRpL51	FBgn0032053	3.52841	0.0094158
RpL3	FBgn0020910	3.06237	0.00669235	mRpL53	FBgn0050481	4.31245	0.00505638
RpL30	FBgn0086710	1.78945	0.0203135	mRpL54	FBgn0034579	4.25972	0.00450858
RpL32	FBgn0002626	3.12444	0.00855957	mRpL55	FBgn0038678	1.10284	0.0476466
RpL34a	FBgn0039406	2.78722	0.00912596	mRpL9	FBgn0038319	4.24925	0.00113694
RpL35	FBgn0029785	2.94002	0.00354757	mRpS10	FBgn0038307	4.9194	0.000305365
RpL35A	FBgn0037328	3.24572	0.00797931	mRpS11	FBgn0038474	2.46289	0.00233729
RpL36	FBgn0002579	3.0863	0.00431096	mRpS16	FBgn0033907	4.44358	0.00297214
RpL36A	FBgn0031980	2.43842	0.0169286	mRpS17	FBgn0034986	4.78172	0.000439787
RpL37a	FBgn0030616	2.86536	0.0153928	mRpS18A	FBgn0051450	4.62844	0.000133027
RpL4	FBgn0003279	2.94027	0.00456182	mRpS18B	FBgn0032849	7.79341	4.44841e-05
RpL5	FBgn0064225	3.17687	0.00909221	mRpS18C	FBgn0039765	3.72118	0.000769575
RpL6	FBgn0039857	2.9168	0.00577444	mRpS2	FBgn0031639	5.24331	0.000870267
RpL7	FBgn0005593	3.21322	0.00456182	mRpS21	FBgn0044511	5.03213	0.000362486
RpL7A	FBgn0014026	2.94349	0.0044678	mRpS22	FBgn0039555	5.8307	0.000133027
RpL8	FBgn0261602	2.29364	0.00521982	mRpS23	FBgn0260407	4.90784	0.000452511
RpL9	FBgn0015756	2.60807	0.0104374	mRpS25	FBgn0030572	4.78043	0.000362486
RpLP0	FBgn0000100	2.68948	0.00848816	mRpS26	FBgn0036774	5.73243	0.000256677
RpLP0-like	FBgn0033485	2.60891	0.00892173	mRpS28	FBgn0034361	4.16194	0.00126824
RpLP1	FBgn0002593	2.63695	0.0140045	mRpS29	FBgn0034727	5.7166	0.00119363
RpLP2	FBgn0003274	2.24643	0.00759972	mRpS30	FBgn0030692	6.08586	0.000133027
RpS10b	FBgn0285947	2.35525	0.0052036	mRpS31	FBgn0036557	3.53332	0.00655619
RpS11	FBgn0033699	4.30832	0.00759972	mRpS33	FBgn0038426	5.20325	0.026372
RpS12	FBgn0286213	2.94289	0.0379776	mRpS34	FBgn0285951	5.66994	0.000133027
RpS13	FBgn0010265	1.9523	0.0215024	mRpS35	FBgn0035374	6.067	0.000362486
RpS15	FBgn0034138	1.95113	0.029594	mRpS5	FBgn0287187	6.06918	0.000282631
RpS15Aa	FBgn0010198	2.36098	0.00669235	mRpS6	FBgn0035534	5.14804	0.000725234
RpS15Ab	FBgn0033555	2.51962	0.035962	mRpS7	FBgn0032236	5.19838	0.000312585
RpS17	FBgn0005533	1.88599	0.0193275	mRpS9	FBgn0037529	5.06084	0.000621218
RpS18	FBgn0010411	3.23377	0.0033636	ncm	FBgn0086707	6.64284	0.000526868
RpS19a	FBgn0010412	1.51036	0.0230474	noi	FBgn0014366	3.84797	0.0171806
RpS2	FBgn0004867	4.07294	0.00303323	Non3	FBgn0038585	3.15491	0.00657586
RpS20	FBgn0019936	1.6104	0.0174559	nop5	FBgn0026196	2.0488	0.00291933
RpS21	FBgn0015521	2.64287	0.0241891	Nop56	FBgn0038964	3.35175	0.000460238
RpS24	FBgn0261596	3.63945	0.00696669	Nph	FBgn0039735	1.49685	0.021604
RpS26	FBgn0261597	3.03674	0.00967201	Ns2	FBgn0034243	1.49085	0.044866
RpS27	FBgn0039300	1.6321	0.0254908	P32	FBgn0034259	5.45933	0.000256677
RpS28b	FBgn0030136	3.38295	0.00386122	P5CDh1	FBgn0037138	1.42419	0.0158645
RpS29	FBgn0261599	2.13208	0.0208945	pAbp	FBgn0265297	4.17183	0.000362486
RpS3	FBgn0002622	3.7642	0.00323686	Pabp2	FBgn0005648	4.07622	0.000169314
RpS3A	FBgn0017545	2.51954	0.00429506	Pcd	FBgn0024841	7.87051	4.44841e-05
RpS4	FBgn0011284	3.51423	0.00323686	Pep	FBgn0004401	1.78185	0.00363852
RpS5a	FBgn0002590	3.53596	0.00456182	Phf5a	FBgn0031822	5.5985	0.000975631
RpS6	FBgn0261592	4.47657	0.00754557	PIP4K	FBgn0039924	1.44196	0.00783691
RpS8	FBgn0039713	3.7086	0.00323686	Pnn	FBgn0037737	6.14697	0.000504482
RpS9	FBgn0010408	3.5862	0.0033636	Prosbeta2	FBgn0023174	3.03553	0.00116872
rtp	FBgn0087005	3.46151	0.00251748	Prp19	FBgn0261119	3.63393	0.000169314
rump	FBgn0267790	3.07402	0.00754557	Prp8	FBgn0033688	4.80482	0.000604558
RyR	FBgn0011286	2.47257	0.0133016	Pur-alpha	FBgn0022361	3.5596	0.000429163
Sf3b1	FBgn0031266	5.21928	0.00386122	pzg	FBgn0259785	3.25453	0.000339913
Sf3b3	FBgn0035162	4.28704	0.00251748	Rack1	FBgn0020618	2.35577	0.00128943
Sf3b5	FBgn0040534	3.9097	0.00354757	Rbp6	FBgn0260943	2.48466	0.00308843
sff	FBgn0036544	3.85459	0.00513161	RnpS1	FBgn0037707	4.62628	0.0195976
Spx	FBgn0015818	2.51919	0.0472687	RpL10	FBgn0024733	2.17258	0.0161853
Srp54	FBgn0024285	3.05906	0.0219796	RpL10Ab	FBgn0036213	2.15954	0.00336073
SRPK	FBgn0286813	5.99885	0.00456182	RpL11	FBgn0013325	1.91456	0.0161196
sta	FBgn0003517	3.20976	0.00435031	RpL12	FBgn0034968	1.83712	0.0122322
Syp	FBgn0038826	1.80503	0.0310893	RpL13	FBgn0011272	3.55008	0.000402074
Top1	FBgn0004924	2.1923	0.0371329	RpL13A	FBgn0037351	3.82377	0.000339913
Top3beta	FBgn0026015	3.69934	0.00429506	RpL14	FBgn0017579	3.50911	0.000429163
Tsr1	FBgn0037073	4.79612	0.00409524	RpL15	FBgn0028697	3.5861	0.000362486
U2af38	FBgn0017457	1.93307	0.0147084	RpL17	FBgn0029897	1.81479	0.012468
U2af50	FBgn0005411	2.14133	0.0347325	RpL18	FBgn0035753	3.43963	0.000774487
vari	FBgn0250785	2.71415	0.0200815	RpL18A	FBgn0010409	2.47274	0.00127295
vig2	FBgn0046214	5.58265	0.00251748	RpL19	FBgn0285950	2.72122	0.000884407
x16	FBgn0028554	1.97291	0.0238887	RpL21	FBgn0032987	3.14412	0.000913011
yps	FBgn0022959	2.21577	0.024027	RpL22	FBgn0015288	1.65992	0.0116436
yrt	FBgn0004049	3.57324	0.00386122	RpL23	FBgn0010078	1.85838	0.00471065
Zn72D	FBgn0263603	3.34777	0.0386293	RpL23A	FBgn0026372	3.03889	0.000784917
				RpL24	FBgn0032518	3.13883	0.000439787
				RpL26	FBgn0036825	2.18835	0.00225218
				RpL27	FBgn0039359	1.75805	0.0311447
				RpL27A	FBgn0285948	2.10324	0.00223746
				RpL3	FBgn0020910	2.79127	0.00068406
				RpL30	FBgn0086710	1.71188	0.0107179
				RpL31	FBgn0285949	1.51047	0.0184807
				RpL32	FBgn0002626	3.45321	0.000467787
				RpL34a	FBgn0039406	3.50184	0.000305365
				RpL34b	FBgn0037686	3.24303	0.000362486
				RpL35	FBgn0029785	4.9689	0.000305365
				RpL35A	FBgn0037328	1.90366	0.00528583
				RpL36	FBgn0002579	1.84295	0.00669849
				RpL36A	FBgn0031980	2.19134	0.00292844
				RpL37a	FBgn0030616	1.23856	0.0203352
				RpL38	FBgn0040007	1.58185	0.01559
				RpL4	FBgn0003279	3.69672	0.000451779
				RpL40	FBgn0003941	3.03391	0.00127295
				RpL5	FBgn0064225	1.79274	0.00669849
				RpL6	FBgn0039857	3.70372	0.000451779
				RpL7	FBgn0005593	3.73267	0.000638275
				RpL7A	FBgn0014026	4.18325	0.000476559
				RpL8	FBgn0261602	1.72782	0.00354093
				RpL9	FBgn0015756	2.1756	0.0043633
				RpLP0	FBgn0000100	1.83498	0.0184542
				RpLP0-like	FBgn0033485	2.85199	0.00232755
				RpLP1	FBgn0002593	1.42899	0.0375602
				RpLP2	FBgn0003274	4.27569	0.000362486
				RpS10b	FBgn0285947	2.36859	0.00139008
				RpS12	FBgn0286213	1.76948	0.0162504
				RpS13	FBgn0010265	1.99226	0.00291933
				RpS14b	FBgn0004404	2.05696	0.00265582
				RpS15	FBgn0034138	1.89257	0.024792
				RpS15Aa	FBgn0010198	2.60723	0.0011065
				RpS16	FBgn0034743	2.56746	0.00211255
				RpS17	FBgn0005533	2.14163	0.00423865
				RpS18	FBgn0010411	2.34382	0.00205086
				RpS19a	FBgn0010412	2.00881	0.0042705
				RpS2	FBgn0004867	3.83522	0.000362486
				RpS20	FBgn0019936	1.98473	0.00508619
				RpS21	FBgn0015521	2.46649	0.00314711
				RpS23	FBgn0033912	0.972641	0.0451778
				RpS24	FBgn0261596	2.5769	0.000927191
				RpS26	FBgn0261597	2.09784	0.00388156
				RpS27	FBgn0039300	2.32409	0.00175059
				RpS28b	FBgn0030136	2.42215	0.00321868
				RpS29	FBgn0261599	2.70581	0.00188511
				RpS3	FBgn0002622	2.4136	0.00225218
				RpS30	FBgn0038834	1.64505	0.0118051
				RpS3A	FBgn0017545	2.01507	0.00585816
				RpS4	FBgn0011284	2.42136	0.00117747
				RpS5a	FBgn0002590	2.66999	0.00134387
				RpS5b	FBgn0038277	2.66999	0.00134387
				RpS6	FBgn0261592	3.6982	0.000457835
				RpS7	FBgn0039757	2.00417	0.0050367
				RpS8	FBgn0039713	2.40545	0.00188511
				RpS9	FBgn0010408	4.05463	0.000611893
				Rs1	FBgn0021995	3.70816	0.00301769
				rump	FBgn0267790	3.52591	0.00229989
				SF1	FBgn0025571	6.8824	0.000504482
				SF2	FBgn0283477	3.22092	0.000975631
				Sf3b6	FBgn0035692	5.46459	0.000282631
				sma	FBgn0003436	2.98344	0.00128943
				SmB	FBgn0262601	3.09743	0.000884407
				SmD1	FBgn0261933	2.65238	0.000998572
				SmD2	FBgn0261789	2.27047	0.000913011
				SmD3	FBgn0023167	3.79317	0.00175059
				SmE	FBgn0261790	3.37644	0.000884407
				SmF	FBgn0000426	2.5881	0.000460238
				smg	FBgn0016070	2.91269	0.000489579
				snf	FBgn0003449	3.42092	0.00167183
				snRNP-U1-70K	FBgn0016978	4.11017	0.000282631
				snRNP-U1-C	FBgn0261792	2.86285	0.000451082
				spt4	FBgn0028683	1.92597	0.0253094
				sqd	FBgn0263396	1.1737	0.0293427
				Srp54	FBgn0024285	6.00417	0.000133027
				SRPK	FBgn0286813	4.29387	0.000837721
				Srrm1	FBgn0036340	6.36716	0.000604558
				sta	FBgn0003517	2.17193	0.00283704
				Surf6	FBgn0038746	3.35598	0.00614557
				Syp	FBgn0038826	2.53682	0.000607713
				t	FBgn0086367	1.14798	0.0375602
				Tctp	FBgn0037874	1.11248	0.0370824
				tho2	FBgn0031390	4.23172	0.00276806
				thoc5	FBgn0034939	4.53048	0.00459325
				thoc6	FBgn0036263	2.79382	0.0246959
				tko	FBgn0003714	3.4438	0.000439787
				Top1	FBgn0004924	1.63314	0.0419107
				TotA	FBgn0028396	2.91901	0.00857166
				TotC	FBgn0044812	3.74108	0.000489579
				tsu	FBgn0033378	4.82092	0.000133027
				U2A	FBgn0033210	5.28423	0.000265275
				U2af50	FBgn0005411	0.97499	0.0487525
				Ubi-p5E	FBgn0086558	3.03391	0.00127295
				Ubi-p63E	FBgn0003943	3.03391	0.00127295
				Upf1	FBgn0030354	4.82604	0.000451082
				wdb	FBgn0027492	2.51509	0.00134387
				x16	FBgn0028554	2.27081	0.00195502
