# Supplementary material for: The identification of protein and RNA interactors of the splicing factor Caper in the adult Drosophila nervous system
Source: Front Mol Neurosci. 2023 Jun 23;16:1114857. doi: 10.3389/fnmol.2023.1114857 (PMC10332324; doi:10.3389/fnmol.2023.1114857)
Supplement: Supplementary file 4 [file Table_4.XLSX]

## Sheet: RNA Targets
Table S4. List of RNAs pulled down in both Caper and FLAG antibody immunoprecipitations
RNAs pulled down with Caper Antibody				RNAs pulled down with FLAG Antibody
Gene Symbol	Flybase ID	Caper IP / Control IP LFC	Adjusted P-value	Gene Symbol	Flybase ID	FLAG IP / Control IP LFC	Adjusted P-value
18w	FBgn0287775	0.536425	0.000233952	5-HT2A	FBgn0087012	0.235169	0.0341827
Aatf	FBgn0031851	0.879744	8.45976e-06	a	FBgn0000008	0.469084	0.00026
ab	FBgn0264442	0.59044	3.59034e-05	a6	FBgn0023130	0.355154	0.0330491
Abi	FBgn0020510	0.356235	0.0290973	Aasdh	FBgn0027780	0.76508	0.000284
Acat2	FBgn0035203	0.493426	0.0157813	Aatf	FBgn0031851	1.01555	3.24e-10
acj6	FBgn0000028	0.50356	0.0200991	ab	FBgn0264442	1.09481	1.1e-34
Acn	FBgn0263198	0.518242	0.0103623	Abcd3	FBgn0031069	0.245117	0.0266464
Acp1	FBgn0014454	0.534902	2.81805e-05	Abi	FBgn0020510	0.503279	1.22e-05
Act87E	FBgn0000046	0.646184	2.02005e-09	Abl	FBgn0000017	0.761958	1.2e-16
Ada2a	FBgn0263738	0.966388	0.0249753	Abp1	FBgn0036372	0.619743	2.94e-06
Ada2b	FBgn0037555	1.11056	1.39223e-13	acj6	FBgn0000028	1.11755	2.06e-17
Aduk	FBgn0037679	0.382967	0.0434966	Acn	FBgn0263198	1.65606	1.99e-45
Aef1	FBgn0005694	0.402136	0.00401148	Acph-1	FBgn0000032	0.542181	0.0129379
AGO2	FBgn0087035	0.580935	8.60347e-06	Act87E	FBgn0000046	0.398958	3.43e-06
Akap200	FBgn0027932	0.500132	0.00212501	Ada1-1	FBgn0051865	1.01075	0.0200897
Alas	FBgn0020764	0.616264	4.33477e-07	Ada1-2	FBgn0051866	1.01404	0.0123684
alph	FBgn0086361	0.286311	0.0335013	Ada2a	FBgn0263738	1.05747	0.00138554
alt	FBgn0038535	0.274291	0.0435004	Ada2b	FBgn0037555	1.45481	3.74e-51
Amph	FBgn0027356	0.390861	0.00101159	Adat1	FBgn0028658	0.822374	0.0166015
Amun	FBgn0030328	0.498524	0.000188649	ADD1	FBgn0026573	0.81494	2.8e-13
ana	FBgn0011746	0.57208	0.0260903	Adh	FBgn0000055	0.788945	0.00150568
angel	FBgn0016762	0.853689	0.00381581	Aduk	FBgn0037679	0.771082	1.71e-07
Aps	FBgn0036111	0.609772	3.20477e-07	Ae2	FBgn0036043	0.236437	0.0108697
apt	FBgn0015903	0.531805	0.00606973	Aef1	FBgn0005694	0.645978	1.89e-11
ari-1	FBgn0017418	0.311542	0.0178889	Afti	FBgn0038223	0.387795	0.000542
ari-2	FBgn0025186	0.330051	0.0321822	AGO2	FBgn0087035	1.33221	4.54e-42
Arpc1	FBgn0001961	0.558427	2.79885e-06	AhcyL1	FBgn0035371	0.281681	0.0117924
Art3	FBgn0038306	0.541785	0.0367044	Akap200	FBgn0027932	1.03466	1.19e-16
Art7	FBgn0034817	0.657828	0.0315934	Akt	FBgn0010379	0.565984	2.75e-09
Arts	FBgn0042177	0.400638	0.022623	Alas	FBgn0020764	0.258424	0.00752069
ash2	FBgn0000139	0.488609	0.0206657	Aldh-III	FBgn0010548	0.33748	0.0040586
asRNA:CR43463	FBgn0266428	0.674122	0.0380409	Alh	FBgn0261238	0.827907	3.19e-19
asRNA:CR43629	FBgn0263620	0.954783	0.0234448	AlkB	FBgn0065035	0.854525	0.0448881
asRNA:CR43944	FBgn0264572	0.660548	0.022373	Alms1a	FBgn0025388	1.40564	1.19e-17
asRNA:CR44179	FBgn0265068	0.932083	1.64067e-09	Alms1b	FBgn0025387	2.90126	0.00523073
asRNA:CR44429	FBgn0265611	0.917288	0.0172997	alph	FBgn0086361	0.314146	0.00132835
asRNA:CR44960	FBgn0266275	0.949019	0.0179864	alpha-Est2	FBgn0015570	0.581993	0.0105717
asRNA:CR45161	FBgn0266654	1.40948	0.000987008	alpha-Est8	FBgn0015576	0.512645	5.29e-05
asRNA:CR45874	FBgn0267534	0.546705	0.0231837	Alr	FBgn0031068	0.512447	0.00907231
asRNA:CR45951	FBgn0267613	0.907611	0.0348367	alt	FBgn0038535	0.634245	1.49e-09
asRNA:CR46354	FBgn0286034	0.919236	0.00475733	amn	FBgn0086782	2.17207	0.0415661
ast	FBgn0015905	0.734771	0.00858007	AMPdeam	FBgn0052626	0.319152	0.00536449
Atac1	FBgn0031876	1.09545	0.00493092	Amph	FBgn0027356	0.530445	1.19e-09
Atf-2	FBgn0265193	0.713541	0.000598722	Amun	FBgn0030328	0.908102	6.48e-25
Atg14	FBgn0039636	0.588181	6.25252e-05	ana	FBgn0011746	0.799779	6.29e-07
Atg17	FBgn0037363	0.329714	0.00888438	ana1	FBgn0262167	0.594001	2.38e-05
Atg4a	FBgn0031298	0.431145	0.0301405	angel	FBgn0016762	0.562661	0.0411262
Atu	FBgn0019637	0.427797	0.0471712	Ankle2	FBgn0028343	0.305311	0.0142528
Atx2	FBgn0041188	0.725941	3.47117e-11	aop	FBgn0000097	0.479947	2.03e-06
Atxn7	FBgn0031420	0.56121	0.000907277	AOX1	FBgn0267408	0.270922	0.0109462
axed	FBgn0035708	0.431301	0.0137398	app	FBgn0260941	0.56687	3.45e-10
B-H2	FBgn0004854	0.841215	0.000567535	APP-BP1	FBgn0261112	0.755531	5.04e-05
bab2	FBgn0025525	0.47663	0.0129513	Aps	FBgn0036111	0.673071	3.97e-16
Balat	FBgn0033778	0.660334	0.0264996	apt	FBgn0015903	0.536269	0.000983
ball	FBgn0027889	0.739821	0.0456529	ari-1	FBgn0017418	0.600794	1.18e-12
Bap111	FBgn0030093	0.543447	0.000540953	ari-2	FBgn0025186	0.57788	2.69e-07
barc	FBgn0037081	0.310111	0.0334878	Arp5	FBgn0038576	0.515512	0.0116213
bbg	FBgn0087007	0.607439	4.6158e-06	Ars2	FBgn0033062	0.925535	4.56e-19
bc10	FBgn0040239	0.518577	0.000147586	ash2	FBgn0000139	0.455127	0.0111534
bcn92	FBgn0013432	0.740675	4.22382e-05	ASPP	FBgn0034606	0.860723	3.81e-18
Bdp1	FBgn0032512	0.609937	0.00146824	asRNA:CR42547	FBgn0260720	0.783382	0.0108943
BEAF-32	FBgn0015602	0.634276	0.00112571	asRNA:CR43257	FBgn0262902	1.47245	0.0285151
beta-Spec	FBgn0250788	0.382237	0.00520571	asRNA:CR43468	FBgn0263445	1.00706	0.0345529
betaTub60D	FBgn0003888	0.657275	0.000198328	asRNA:CR43480	FBgn0263457	0.493292	0.000688
bic	FBgn0000181	0.495112	8.39554e-07	asRNA:CR43906	FBgn0264507	0.656613	0.00903293
bigmax	FBgn0039509	0.834626	1.81267e-05	asRNA:CR43944	FBgn0264572	0.98961	3.84e-06
bip1	FBgn0026263	0.643305	0.00656457	asRNA:CR43959	FBgn0264674	1.25554	0.0053837
blow	FBgn0004133	0.570122	0.0011676	asRNA:CR44069	FBgn0264878	1.45079	0.00278445
bnb	FBgn0001090	0.483943	4.29428e-05	asRNA:CR44179	FBgn0265068	0.98478	2.7e-19
bnl	FBgn0014135	0.574563	0.000370748	asRNA:CR44181	FBgn0265070	0.885924	0.0084686
bocks	FBgn0037719	0.986693	1.57484e-15	asRNA:CR44429	FBgn0265611	1.20067	3.09e-05
BOD1	FBgn0039560	0.614692	0.000146974	asRNA:CR44690	FBgn0265901	1.41274	2.46e-13
bor	FBgn0287225	0.780598	2.53829e-07	asRNA:CR44849	FBgn0266143	2.23057	0.01659
Brd8	FBgn0039654	0.683	0.00430717	asRNA:CR44960	FBgn0266275	1.15455	6.65e-05
Bre1	FBgn0086694	0.518614	0.00970993	asRNA:CR45161	FBgn0266654	1.31066	2.54e-05
brk	FBgn0024250	1.10839	7.5361e-06	asRNA:CR45281	FBgn0266819	1.37662	2.75e-16
brm	FBgn0000212	0.497453	0.00037061	asRNA:CR45485	FBgn0267041	1.85153	0.0394983
brwl	FBgn0032130	0.529381	0.0140362	asRNA:CR45600	FBgn0267160	1.24725	1.48e-10
Bsg25D	FBgn0000228	0.385893	0.0115639	asRNA:CR45629	FBgn0267189	1.55653	0.0223416
BTBD9	FBgn0030228	0.538226	0.00021899	asRNA:CR45815	FBgn0267465	1.2043	0.0149081
btz	FBgn0045862	0.556689	0.000253128	asRNA:CR45828	FBgn0267478	1.80894	0.000158
Bub1	FBgn0031696	0.570992	0.000456642	asRNA:CR45892	FBgn0267552	1.38608	0.00575392
Bx42	FBgn0004856	0.434858	0.00802408	asRNA:CR45951	FBgn0267613	0.823624	0.0160732
cact	FBgn0000250	0.304438	0.0175784	asRNA:CR46089	FBgn0267758	1.85364	1.84e-17
cactin	FBgn0031114	1.27557	0.00514139	asRNA:CR46135	FBgn0267810	1.10568	0.010188
Cad86C	FBgn0261053	0.380404	0.0215195	asRNA:CR46194	FBgn0267913	0.396758	0.00652301
cal1	FBgn0038478	0.519838	0.00347608	asRNA:CR46354	FBgn0286034	1.11281	2.21e-05
CalpB	FBgn0025866	0.279227	0.0461713	Asx	FBgn0261823	0.795876	8.78e-19
Calr	FBgn0005585	0.519045	2.77472e-05	Atac3	FBgn0052343	0.518498	0.016814
CanA-14F	FBgn0267912	0.324379	0.0292357	Ate1	FBgn0025720	0.687688	9.11e-07
Caper	FBgn0031883	0.909614	6.83332e-11	Atf-2	FBgn0265193	0.551825	0.00285039
Capr	FBgn0042134	0.347331	0.0076339	Atf3	FBgn0028550	0.327705	0.00132623
cass	FBgn0286781	0.445247	0.00749223	Atg101	FBgn0030960	0.275244	0.0162046
cbt	FBgn0043364	0.772688	3.35601e-11	Atg14	FBgn0039636	0.289181	0.0269077
Cchl	FBgn0038925	0.587416	8.27752e-06	Atg17	FBgn0037363	0.757205	1.22e-18
CCT6	FBgn0027329	0.370466	0.0139923	Atg18b	FBgn0032935	0.560236	4.16e-06
Cdc5	FBgn0265574	0.739264	1.1366e-06	Atg3	FBgn0036813	0.305383	0.0360677
Cdk7	FBgn0263237	0.569884	0.0381844	Atg4a	FBgn0031298	0.355512	0.0249705
Cdk8	FBgn0015618	0.88524	0.0335222	ATP8B	FBgn0037989	0.293101	0.0231411
Cf2	FBgn0000286	0.722153	3.5653e-08	ATPsynbetaL	FBgn0036568	0.950699	0.01325
Cfp1	FBgn0030121	0.555195	0.000987008	Atx2	FBgn0041188	1.03554	8.43e-41
CG10077	FBgn0035720	0.499118	0.000131324	Atxn7	FBgn0031420	0.71545	1.58e-08
CG10189	FBgn0032793	0.736922	0.00151419	aub	FBgn0000146	0.848662	0.00371227
CG10209	FBgn0033971	0.696734	0.00109531	aus	FBgn0038881	0.430374	1.44e-06
CG10283	FBgn0032681	0.397734	0.0254685	axed	FBgn0035708	0.812657	5.27e-11
CG10321	FBgn0034643	0.805956	3.25177e-06	Axn	FBgn0026597	0.613491	1.71e-09
CG10324	FBgn0038454	1.02184	8.60388e-05	Axud1	FBgn0261647	0.521666	5.96e-07
CG10365	FBgn0039109	0.54912	0.000652331	B-H2	FBgn0004854	1.06958	3.2e-10
CG10366	FBgn0032814	0.455777	0.0276784	B52	FBgn0004587	0.369676	0.000174
CG10428	FBgn0032724	0.497401	0.00142934	bab2	FBgn0025525	1.02355	4.32e-18
CG10433	FBgn0034638	0.397934	0.00326468	Balat	FBgn0033778	1.3572	4.69e-16
CG10435	FBgn0037539	0.751685	8.55191e-05	ball	FBgn0027889	0.687904	0.0184322
CG10445	FBgn0037531	0.833139	0.0194233	Bap111	FBgn0030093	0.693996	1.54e-08
CG10492	FBgn0032748	0.589485	0.00089161	Bap170	FBgn0042085	0.740301	4.62e-10
CG10513	FBgn0039311	0.545443	0.00346564	barc	FBgn0037081	0.397906	0.000963
CG10550	FBgn0039321	0.347331	0.0209705	bbg	FBgn0087007	1.32518	2.68e-07
CG10560	FBgn0039325	0.679051	0.00391548	bbx	FBgn0024251	0.983348	0.0126362
CG10561	FBgn0002036	0.582217	4.15577e-05	bcn92	FBgn0013432	0.800888	2.88e-07
CG10565	FBgn0037051	0.543534	5.24397e-06	Bdp1	FBgn0032512	0.807859	6.81e-10
CG10710	FBgn0036377	0.71654	0.0267234	BEAF-32	FBgn0015602	0.730784	1.93e-05
CG10737	FBgn0034420	0.278788	0.0225975	beag	FBgn0037660	0.698564	4.48e-05
CG10799	FBgn0033821	1.25768	2.91469e-11	bel	FBgn0263231	0.402007	2.44e-05
CG10866	FBgn0035475	0.598733	0.0185724	Bet3	FBgn0260859	0.487983	0.00833066
CG10916	FBgn0034312	0.649408	0.00914545	Bet5	FBgn0260860	0.665097	0.00184583
CG10959	FBgn0030010	0.876159	0.0147788	betaTub60D	FBgn0003888	0.696787	2.05e-07
CG10984	FBgn0036305	0.777762	2.71168e-06	bi	FBgn0000179	0.558932	1.15e-06
CG11050	FBgn0031836	0.298796	0.0255353	bib	FBgn0000180	0.663091	0.000992
CG11095	FBgn0030528	0.575026	0.0314422	Bicra	FBgn0039633	1.19762	1.35e-45
CG11158	FBgn0030511	0.665636	0.0427449	bif	FBgn0014133	0.332561	0.00041
CG11414	FBgn0035024	0.442737	0.000817003	bigmax	FBgn0039509	0.742668	2.18e-05
CG11417	FBgn0024364	1.15983	0.0247054	Bili	FBgn0039282	0.879848	7.54e-16
CG1142	FBgn0037504	1.00971	2.86729e-05	Bin1	FBgn0024491	0.441121	0.0122609
CG1143	FBgn0035359	0.694239	0.00169455	bip1	FBgn0026263	0.725538	4.6e-05
CG1146	FBgn0035346	0.315419	0.0355311	Blimp-1	FBgn0035625	0.959298	7.57e-20
CG11504	FBgn0039733	1.08852	1.23569e-13	Blm	FBgn0002906	0.494841	0.0091021
CG11586	FBgn0035520	0.573292	0.00109602	blow	FBgn0004133	0.6156	1.51e-05
CG11668	FBgn0038113	0.762487	0.0368163	bnb	FBgn0001090	0.851312	2.48e-14
CG11695	FBgn0030316	0.720625	0.000302454	bnl	FBgn0014135	0.637492	8.51e-07
CG11696	FBgn0030314	0.591179	0.0150463	bocks	FBgn0037719	1.03499	3.13e-17
CG11699	FBgn0030311	0.410687	0.007454	BOD1	FBgn0039560	1.20465	8.27e-31
CG11710	FBgn0031115	0.736397	5.68012e-06	bor	FBgn0287225	1.44104	5.64e-43
CG11791	FBgn0039266	0.323865	0.0189957	bowl	FBgn0004893	0.421703	0.00420436
CG11835	FBgn0031264	0.559367	0.00445428	br	FBgn0283451	1.23918	3.06e-40
CG11842	FBgn0039629	0.723742	0.00656457	Br140	FBgn0033155	0.628761	1.91e-06
CG11878	FBgn0039310	1.0283	0.00852002	Brd8	FBgn0039654	0.811023	2.23e-07
CG12065	FBgn0030052	0.41464	0.00360164	Bre1	FBgn0086694	1.33775	3.23e-33
CG12071	FBgn0039808	0.497813	0.000160111	brk	FBgn0024250	1.99291	1.09e-11
CG12091	FBgn0035228	0.520846	1.15925e-06	brm	FBgn0000212	1.26396	7.18e-37
CG12128	FBgn0033473	0.558153	0.0361655	brp	FBgn0259246	1.00645	8.93e-38
CG12155	FBgn0029957	0.679791	0.000135698	Brr2	FBgn0263599	0.882403	5.78e-13
CG12177	FBgn0030510	0.498931	0.00276553	bru2	FBgn0262475	0.50336	6.53e-05
CG12204	FBgn0031022	1.37139	5.66196e-09	BRWD3	FBgn0011785	0.676503	5.32e-12
CG12224	FBgn0037974	0.594936	0.0300975	brwl	FBgn0032130	0.708933	4.78e-07
CG12236	FBgn0029822	0.425543	0.00269901	bs	FBgn0004101	0.383948	0.0261303
CG12290	FBgn0039419	0.507614	0.00171158	Bsg25D	FBgn0000228	0.811171	1.76e-17
CG12299	FBgn0032295	0.668631	6.50532e-08	BTBD9	FBgn0030228	0.689373	1.36e-10
CG1239	FBgn0037368	0.741475	0.0207622	BtbVII	FBgn0263108	0.386586	0.000179
CG12391	FBgn0033581	0.576393	0.00368412	btd	FBgn0000233	1.32896	0.00204489
CG12581	FBgn0037213	0.340403	0.00526076	btz	FBgn0045862	0.963955	2.69e-16
CG12672	FBgn0030886	0.568339	0.0303229	Bub1	FBgn0031696	1.25664	5.32e-27
CG12723	FBgn0030459	1.09147	0.0112492	BubR1	FBgn0263855	0.889693	0.00625645
CG12746	FBgn0037341	0.416836	0.016513	BuGZ	FBgn0032600	0.706076	6.58e-11
CG12768	FBgn0037206	0.704569	0.0215748	bun	FBgn0259176	0.22539	0.00784663
CG12877	FBgn0039544	0.687845	0.000274956	Bx42	FBgn0004856	0.461922	0.000317
CG12947	FBgn0037753	0.485847	0.0230822	Ca-alpha1D	FBgn0001991	0.243976	0.011394
CG12948	FBgn0037739	0.593117	0.0306365	Ca-alpha1T	FBgn0264386	0.294885	0.00143055
CG1299	FBgn0035501	0.544719	0.000567164	cact	FBgn0000250	0.633458	3.49e-12
CG13082	FBgn0032803	0.774296	0.000916425	cactin	FBgn0031114	2.05294	1.97e-17
CG13116	FBgn0032139	0.537432	0.0317772	Cad86C	FBgn0261053	0.65406	8.33e-08
CG13251	FBgn0037014	1.12178	0.0273526	Cad99C	FBgn0039709	0.63824	1.08e-07
CG13305	FBgn0035921	0.361106	0.012313	Caf1-180	FBgn0030054	1.70184	8.81e-23
CG13315	FBgn0040827	0.499506	0.0113253	cal1	FBgn0038478	0.550349	7.91e-05
CG13344	FBgn0033884	0.42093	0.0324695	CalpB	FBgn0025866	0.28872	0.00974047
CG13367	FBgn0025634	0.597856	0.00565317	Calr	FBgn0005585	0.534176	9.53e-07
CG13369	FBgn0025640	0.689012	8.82655e-07	CanA-14F	FBgn0267912	0.817493	2.63e-21
CG1354	FBgn0030151	0.573846	3.97265e-05	Cand1	FBgn0027568	0.482558	0.000678
CG13561	FBgn0034906	0.913583	0.00019195	CAP	FBgn0033504	0.332708	0.000158
CG13585	FBgn0035020	0.479095	0.000248702	Cap-G	FBgn0259876	0.744707	5.57e-08
CG13606	FBgn0039161	0.804168	2.57546e-07	Cap-H2	FBgn0037831	0.506589	5.5e-05
CG13607	FBgn0039151	1.11799	0.0272123	Caper	FBgn0031883	0.948762	3.11e-33
CG13625	FBgn0039210	0.934925	1.72084e-05	Capr	FBgn0042134	0.322457	0.00279516
CG13722	FBgn0035553	0.979134	9.07582e-05	capu	FBgn0000256	0.409215	0.000154
CG13760	FBgn0040375	0.608532	0.000156647	cas	FBgn0004878	1.68303	0.0248832
CG13856	FBgn0038959	0.801813	0.0056727	CASK	FBgn0013759	0.809602	3.58e-24
CG13868	FBgn0034501	0.510374	3.10872e-06	casp	FBgn0034068	0.533897	6.37e-06
CG13928	FBgn0035246	0.52508	4.37829e-06	cass	FBgn0286781	1.64201	1.05e-67
CG13937	FBgn0035287	0.334835	0.0378126	caup	FBgn0015919	0.669194	2.95e-05
CG13995	FBgn0031770	0.32926	0.0369003	caz	FBgn0285954	0.45846	0.00347209
CG14005	FBgn0031739	0.708397	0.0016928	Cbl	FBgn0020224	0.38355	0.000243
CG14073	FBgn0036814	0.345195	0.0162538	cbs	FBgn0086757	0.949263	5.08e-13
CG14074	FBgn0036818	0.751428	0.0499772	cbt	FBgn0043364	0.912199	9.99e-22
CG14196	FBgn0031002	0.64097	0.000409732	Cc2d2a	FBgn0263113	1.23169	2.9e-09
CG14200	FBgn0031023	0.317095	0.0260903	Ccdc85	FBgn0031488	0.54578	0.00500743
CG14221	FBgn0031042	0.647492	0.0279574	Cchl	FBgn0038925	0.259154	0.00973596
CG14223	FBgn0031053	0.868496	0.000131324	Ccz1	FBgn0035470	0.866636	1.98e-06
CG14230	FBgn0031062	0.987735	5.75446e-05	CD98hc	FBgn0037533	0.244395	0.0170507
CG14232	FBgn0031061	0.519954	0.00063293	Cda5	FBgn0051973	0.964493	3.12e-26
CG14304	FBgn0038629	0.73501	0.0163793	cdc14	FBgn0031952	0.226696	0.0313657
CG14414	FBgn0030571	0.8711	9.45715e-05	Cdc37	FBgn0011573	0.703959	1.17e-06
CG14419	FBgn0029639	0.981695	2.569e-09	Cdc5	FBgn0265574	1.22365	1.28e-28
CG14435	FBgn0029911	0.418221	0.010088	Cdc7	FBgn0028360	0.453043	0.000159
CG14440	FBgn0029894	0.688063	7.70566e-08	Cdk12	FBgn0037093	0.251177	0.0376794
CG14441	FBgn0029895	0.363206	0.00893495	Cdk2	FBgn0004107	0.940427	0.00175217
CG14442	FBgn0029893	0.427573	0.00308131	Cdk4	FBgn0016131	0.499623	0.0241463
CG14478	FBgn0028953	0.711875	1.90276e-07	Cdk8	FBgn0015618	1.30265	5.58e-07
CG14710	FBgn0037920	0.715115	0.0119448	cep290	FBgn0035168	1.58057	3.54e-10
CG14712	FBgn0037924	1.0171	1.6112e-11	Cep97	FBgn0031575	0.504009	0.000179
CG14777	FBgn0026872	0.415715	0.0391131	Cf2	FBgn0000286	1.22314	2.65e-41
CG14823	FBgn0035734	0.592118	0.0484238	Cfp1	FBgn0030121	1.01502	1.56e-14
CG14907	FBgn0038455	0.865245	6.87759e-05	cg	FBgn0000289	0.260197	0.00758635
CG14961	FBgn0035439	1.20743	0.00948825	CG10005	FBgn0037972	1.69744	2e-05
CG14995	FBgn0035497	0.428518	0.000610256	CG10041	FBgn0038014	1.23781	0.000717
CG15021	FBgn0035544	0.529316	3.21177e-05	CG10055	FBgn0037482	0.599341	5.78e-05
CG15097	FBgn0034396	0.457211	0.00349003	CG10077	FBgn0035720	1.05221	1.95e-05
CG15247	FBgn0030156	0.949573	3.39175e-08	CG10082	FBgn0034644	0.210406	0.0285393
CG1529	FBgn0031144	0.921431	0.000274845	CG10151	FBgn0033960	0.494712	0.0041199
CG15312	FBgn0030174	0.346251	0.0427449	CG10189	FBgn0032793	0.674308	0.00107389
CG15356	FBgn0031377	0.554764	0.000748819	CG10208	FBgn0039118	0.638264	0.00507301
CG15365	FBgn0030077	0.816502	0.000578716	CG10209	FBgn0033971	0.903432	8.65e-09
CG15435	FBgn0031608	1.25232	3.4458e-06	CG10265	FBgn0033990	0.616288	0.00980339
CG1552	FBgn0030258	0.767246	1.78052e-07	CG10274	FBgn0035690	0.38733	0.0388628
CG15535	FBgn0039764	1.14159	6.34857e-06	CG10283	FBgn0032681	0.808461	1.32e-08
CG15546	FBgn0039807	0.417677	0.0194233	CG10321	FBgn0034643	1.47891	1.02e-30
CG15547	FBgn0039809	0.485502	0.00606311	CG10324	FBgn0038454	1.41928	9.66e-14
CG15673	FBgn0034639	0.849612	2.32689e-06	CG10341	FBgn0032701	0.648938	0.00218853
CG15743	FBgn0030465	0.757986	0.00093869	CG10353	FBgn0030349	0.370785	0.00137136
CG15747	FBgn0030474	0.783449	1.42972e-05	CG10435	FBgn0037539	1.08174	1.17e-15
CG15771	FBgn0029801	0.609303	8.0467e-08	CG10445	FBgn0037531	1.69276	7.61e-17
CG15772	FBgn0029799	0.944714	5.7926e-09	CG10463	FBgn0032819	0.858086	3.48e-05
CG15784	FBgn0029766	0.584573	4.89641e-05	CG10492	FBgn0032748	0.917878	3.23e-18
CG1582	FBgn0030246	0.396412	0.00341831	CG10508	FBgn0037060	0.743363	1.36e-10
CG1603	FBgn0033185	0.767031	0.00179682	CG10543	FBgn0034570	1.06316	3.69e-31
CG1620	FBgn0033183	0.626709	0.00752019	CG10550	FBgn0039321	0.670939	3.73e-09
CG1622	FBgn0030468	0.47636	0.0317853	CG10555	FBgn0030034	1.15973	5.01e-26
CG1662	FBgn0030481	0.350961	0.049537	CG10560	FBgn0039325	0.695189	3.46e-05
CG1677	FBgn0029941	0.331194	0.0233165	CG10565	FBgn0037051	0.379373	0.000388
CG16772	FBgn0032835	0.968498	1.69433e-13	CG10600	FBgn0032717	1.14544	6.43e-36
CG16789	FBgn0037712	0.48445	0.0389668	CG10669	FBgn0039329	0.714779	6.69e-05
CG17002	FBgn0033122	0.495902	0.0105538	CG10710	FBgn0036377	0.667964	0.0031478
CG1703	FBgn0030321	0.619954	0.00986309	CG10713	FBgn0036360	0.713009	6.95e-06
CG17065	FBgn0031099	0.521859	0.000775729	CG10799	FBgn0033821	1.3282	1.68e-20
CG17168	FBgn0039943	0.565961	0.000342822	CG10864	FBgn0038621	1.03457	0.00195354
CG17186	FBgn0038741	0.866549	0.0182931	CG10916	FBgn0034312	0.742281	3.9e-06
CG17230	FBgn0046225	0.717452	1.42067e-06	CG10927	FBgn0034360	1.06077	0.027098
CG17233	FBgn0036958	0.547555	0.00232688	CG10936	FBgn0034253	0.346816	0.0115839
CG17271	FBgn0038829	0.385778	0.012804	CG10948	FBgn0036317	1.30565	5.37e-29
CG17278	FBgn0046763	0.594685	0.000324494	CG10949	FBgn0032858	0.57275	0.00333514
CG17361	FBgn0036395	0.897972	0.0097665	CG10958	FBgn0030004	0.894917	0.000155
CG17440	FBgn0030120	1.08641	0.0189605	CG10959	FBgn0030010	0.736119	0.00715572
CG17776	FBgn0040899	0.500967	0.0466044	CG10962	FBgn0030073	0.831275	0.0190816
CG17778	FBgn0023534	0.720619	0.000167022	CG10984	FBgn0036305	1.28408	2.09e-33
CG17803	FBgn0038547	0.826251	0.0172221	CG11000	FBgn0263353	0.253121	0.00930254
CG17834	FBgn0028394	0.607822	0.0166101	CG11030	FBgn0031736	0.423656	0.0010741
CG1789	FBgn0030063	0.58111	0.0475576	CG1105	FBgn0037465	0.517406	0.00650808
CG17985	FBgn0033199	0.829821	0.000434685	CG11122	FBgn0030266	0.404011	9.51e-06
CG1812	FBgn0031119	0.475734	0.0441964	CG11158	FBgn0030511	0.587018	0.0346538
CG18262	FBgn0030012	0.917712	0.000908574	CG1116	FBgn0037297	0.377299	0.0346538
CG18428	FBgn0039149	0.570275	0.0184197	CG11168	FBgn0039249	0.483715	0.00741126
CG18659	FBgn0027561	0.435872	0.00154839	CG11241	FBgn0037186	0.459127	0.0443019
CG18809	FBgn0042132	0.825651	4.24132e-05	CG11269	FBgn0034700	1.84769	0.0362946
CG2004	FBgn0030060	0.526023	0.00937845	CG1129	FBgn0037279	0.398142	0.0465576
CG2006	FBgn0039664	0.722932	0.0233858	CG11294	FBgn0030058	1.00072	1.33e-07
CG2061	FBgn0027498	0.480603	0.00128288	CG11307	FBgn0037106	0.668855	0.0326806
CG2063	FBgn0033400	0.609214	0.00422246	CG11317	FBgn0039816	0.694328	1.47e-09
CG2116	FBgn0030003	1.28901	7.98208e-08	CG11327	FBgn0031849	1.22472	0.044108
CG2145	FBgn0030251	0.407719	0.00672698	CG11414	FBgn0035024	0.23304	0.0431511
CG2182	FBgn0037360	0.561735	9.34615e-05	CG11417	FBgn0024364	1.84261	2.19e-09
CG2202	FBgn0030240	0.724169	1.15166e-06	CG1142	FBgn0037504	1.03088	1.11e-08
CG2662	FBgn0024993	0.712531	0.0419472	CG1143	FBgn0035359	0.419481	0.0319077
CG2681	FBgn0024997	0.409615	0.0452304	CG11456	FBgn0037031	0.482112	0.0328578
CG2685	FBgn0024998	0.537178	0.0170208	CG11504	FBgn0039733	1.23894	5.28e-23
CG2701	FBgn0024973	0.557102	0.000523926	CG11586	FBgn0035520	0.712987	1.22e-06
CG2712	FBgn0024975	0.816072	0.0163793	CG11596	FBgn0023522	0.659795	4.98e-05
CG2924	FBgn0023528	0.312498	0.0304845	CG11695	FBgn0030316	0.49611	0.0024769
CG2926	FBgn0037344	0.290346	0.0179809	CG11696	FBgn0030314	0.808378	3.53e-06
CG2964	FBgn0031462	1.18163	4.46201e-12	CG11700	FBgn0029856	1.731	8.68e-05
CG2993	FBgn0037521	0.665039	4.54888e-05	CG11710	FBgn0031115	0.892247	2.06e-13
CG30026	FBgn0050026	0.943817	1.63098e-05	CG11828	FBgn0039616	1.58867	0.0332921
CG3008	FBgn0031643	0.691276	0.000196934	CG11835	FBgn0031264	0.427367	0.0015243
CG30089	FBgn0050089	0.35232	0.00273762	CG11837	FBgn0039627	0.956368	0.00417119
CG3021	FBgn0040337	0.831472	0.00335193	CG11842	FBgn0039629	1.05194	3.84e-08
CG30389	FBgn0050389	0.615759	2.20482e-05	CG11854	FBgn0039299	0.939959	0.000652
CG30431	FBgn0050431	1.05523	0.00544223	CG11857	FBgn0039303	0.345193	0.00666261
CG3065	FBgn0034946	0.60004	0.000103422	CG11878	FBgn0039310	1.79154	8.13e-13
CG31051	FBgn0051051	0.846853	4.88289e-05	CG11898	FBgn0039645	1.05614	2.42e-13
CG31097	FBgn0051097	1.0792	2.34464e-06	CG11905	FBgn0036678	1.78979	0.0136872
CG31102	FBgn0051102	0.661765	0.000831431	CG11927	FBgn0031638	0.513487	0.00307193
CG31103	FBgn0051103	0.449788	0.00943806	CG12017	FBgn0035429	0.772336	0.0386045
CG31125	FBgn0051125	0.956694	0.00202603	CG12020	FBgn0035273	1.7651	0.00677033
CG31211	FBgn0051211	0.668601	0.000153893	CG12065	FBgn0030052	0.543852	1.61e-05
CG31288	FBgn0051288	0.554518	0.00183274	CG12071	FBgn0039808	1.22976	2.69e-40
CG31296	FBgn0051296	0.692001	0.00420723	CG12105	FBgn0035241	1.20199	7.96e-15
CG31365	FBgn0051365	0.551761	0.0182096	CG12155	FBgn0029957	0.796144	5.24e-08
CG31381	FBgn0043799	1.00441	0.000604088	CG12204	FBgn0031022	1.35448	3.43e-11
CG31550	FBgn0051550	0.691203	9.14311e-05	CG12219	FBgn0043796	0.446161	0.0309841
CG3165	FBgn0031484	0.902935	0.000474559	CG12224	FBgn0037974	0.924191	1.09e-09
CG31650	FBgn0031673	0.715207	2.06958e-08	CG12236	FBgn0029822	0.843358	1.05e-13
CG31710	FBgn0051710	0.91055	6.70293e-07	CG12259	FBgn0039557	1.0291	1.04e-07
CG31712	FBgn0051712	0.925597	2.05488e-08	CG12290	FBgn0039419	0.855525	2.25e-18
CG31793	FBgn0051793	0.465914	0.0039172	CG12299	FBgn0032295	0.831579	1.09e-15
CG31908	FBgn0051908	0.760896	1.10705e-07	CG12301	FBgn0036514	1.09625	2.65e-12
CG32091	FBgn0052091	0.422619	0.0409495	CG12316	FBgn0036483	1.01157	1.61e-12
CG32100	FBgn0052100	0.477171	0.0468629	CG1233	FBgn0035137	0.335578	0.0281178
CG32170	FBgn0052170	0.91546	4.34224e-08	CG12376	FBgn0033323	2.03991	0.042008
CG32176	FBgn0052176	0.745749	6.60576e-05	CG1239	FBgn0037368	0.848943	0.0027106
CG32195	FBgn0052195	0.544521	0.0385711	CG12391	FBgn0033581	1.1087	2.47e-14
CG32365	FBgn0052365	0.627314	0.0110332	CG12581	FBgn0037213	0.352226	0.000256
CG32444	FBgn0043783	0.521259	0.000264167	CG12605	FBgn0035481	0.285245	0.00192016
CG32512	FBgn0052512	0.828956	1.60754e-06	CG12608	FBgn0030630	0.384265	0.032223
CG32537	FBgn0052537	0.624738	0.00328418	CG12672	FBgn0030886	0.96379	4e-08
CG3257	FBgn0034978	0.386839	0.00308874	CG12723	FBgn0030459	1.48275	6.39e-11
CG32687	FBgn0052687	0.436152	0.0124889	CG12746	FBgn0037341	0.512506	0.000203
CG32813	FBgn0052813	0.473215	0.00833608	CG12768	FBgn0037206	0.990061	6.98e-08
CG32815	FBgn0052815	0.419955	0.00387636	CG12769	FBgn0033252	0.333753	0.00138554
CG32829	FBgn0052829	1.75269	0.0418311	CG12818	FBgn0037809	0.846507	0.00502163
CG33111	FBgn0053111	0.834202	1.39499e-05	CG12822	FBgn0033229	0.554629	2.21e-05
CG33158	FBgn0053158	0.589117	0.0307885	CG12824	FBgn0033222	1.28287	0.0237884
CG33229	FBgn0053229	0.64896	2.65098e-05	CG12825	FBgn0033221	0.888212	0.00172641
CG33230	FBgn0053230	0.586063	0.0248365	CG12877	FBgn0039544	1.11504	1.33e-20
CG33301	FBgn0053301	0.846034	0.0104421	CG12917	FBgn0033490	1.13118	0.0229166
CG3335	FBgn0036018	0.466527	0.0207726	CG12920	FBgn0033481	1.48047	0.00405466
CG33969	FBgn0053969	0.678158	0.00227684	CG12934	FBgn0033541	1.63727	0.0184452
CG34056	FBgn0054056	0.678085	0.0279876	CG12942	FBgn0033569	0.619621	0.0202916
CG34220	FBgn0085249	1.03346	3.00769e-06	CG12945	FBgn0037755	0.423718	0.0121438
CG34376	FBgn0085405	0.89617	8.09989e-05	CG12947	FBgn0037753	0.684991	4.13e-05
CG34377	FBgn0263117	0.650995	0.0214553	CG12964	FBgn0034022	1.6236	3.18e-05
CG34398	FBgn0085427	0.521287	0.000492864	CG1299	FBgn0035501	0.317317	0.0126878
CG3594	FBgn0035063	0.966007	0.000408887	CG13001	FBgn0030806	0.888054	4.55e-05
CG3704	FBgn0040346	0.724321	0.000172551	CG13055	FBgn0036583	0.651124	0.0165805
CG3732	FBgn0034750	0.518444	0.00229626	CG13077	FBgn0032810	0.56332	0.00668678
CG3746	FBgn0034755	0.921191	0.0154481	CG13096	FBgn0032050	0.44946	0.00663744
CG3817	FBgn0038275	0.777673	0.00488272	CG13097	FBgn0032051	0.766201	7.1e-07
CG3894	FBgn0035059	0.429543	0.0483143	CG13116	FBgn0032139	0.608433	0.00175318
CG3918	FBgn0029873	0.713158	0.000672388	CG13123	FBgn0032150	0.875472	0.0280994
CG3955	FBgn0033793	0.491241	0.0103375	CG13154	FBgn0033736	2.32979	0.0040931
CG3995	FBgn0038472	0.806293	0.00152875	CG1316	FBgn0035526	0.667953	8.57e-09
CG42240	FBgn0250869	0.349294	0.00410303	CG13185	FBgn0033661	1.25897	2.62e-23
CG42365	FBgn0259711	1.0665	8.36856e-09	CG13197	FBgn0062449	0.943696	2.31e-09
CG42390	FBgn0259736	0.556705	7.92647e-06	CG13202	FBgn0033623	1.86402	0.0020716
CG42524	FBgn0260429	0.755684	0.0247054	CG13215	FBgn0033592	1.49329	2.18e-06
CG42674	FBgn0261556	0.309577	0.0254858	CG13251	FBgn0037014	1.34112	0.000348
CG42676	FBgn0261562	0.689526	0.0062365	CG13284	FBgn0032614	0.643869	0.000143
CG42709	FBgn0261674	0.473958	0.0152204	CG13305	FBgn0035921	0.82621	1.35e-12
CG42724	FBgn0261641	0.447672	0.023554	CG13344	FBgn0033884	0.556377	0.000261
CG4281	FBgn0025626	0.5178	0.00425086	CG13360	FBgn0025620	0.521837	0.000183
CG4282	FBgn0034114	0.613309	0.0153839	CG13367	FBgn0025634	0.860029	2.58e-09
CG4364	FBgn0032138	0.935373	1.58997e-16	CG13385	FBgn0032039	2.33102	0.0459518
CG43736	FBgn0263993	0.377949	0.00379297	CG13449	FBgn0036520	1.8838	0.0131836
CG43740	FBgn0263997	0.786852	2.74886e-05	CG13457	FBgn0036482	1.92339	7.12e-14
CG4404	FBgn0030432	0.573171	0.00010554	CG1354	FBgn0030151	0.301592	0.0100924
CG44085	FBgn0264894	0.342823	0.00961252	CG13559	FBgn0034870	1.04334	0.0317555
CG44245	FBgn0265180	0.548945	0.000422803	CG13561	FBgn0034906	1.91233	8.32e-37
CG44838	FBgn0266101	0.381196	0.00422829	CG13578	FBgn0035000	0.972383	0.043851
CG45076	FBgn0266446	0.936979	8.04513e-17	CG13579	FBgn0035010	0.457282	0.011567
CG45105	FBgn0266566	0.684069	0.00305986	CG13585	FBgn0035020	0.329785	0.00401345
CG4511	FBgn0037843	0.517512	0.00512411	CG1360	FBgn0033195	0.619455	0.0410626
CG4553	FBgn0039336	0.743865	0.0248697	CG13605	FBgn0039150	0.81582	8.06e-08
CG4570	FBgn0037844	1.16984	0.0475576	CG13606	FBgn0039161	0.492214	0.000233
CG4607	FBgn0029932	0.343123	0.0224064	CG13607	FBgn0039151	1.31343	1.66e-25
CG46385	FBgn0286778	0.651855	2.85601e-07	CG13625	FBgn0039210	1.47662	6.51e-22
CG4658	FBgn0032170	0.528843	0.000608317	CG13659	FBgn0039319	0.705065	0.0493946
CG4709	FBgn0032169	1.1665	1.39737e-05	CG13676	FBgn0035844	0.396204	0.00900116
CG4730	FBgn0039355	0.903302	0.0211974	CG13722	FBgn0035553	0.898715	2.27e-06
CG4789	FBgn0030792	0.565783	0.000909086	CG13739	FBgn0033403	0.983159	2.32e-22
CG4813	FBgn0039013	0.801098	0.00133194	CG13749	FBgn0033353	0.924734	0.00730035
CG4951	FBgn0039563	0.778093	0.00811855	CG13760	FBgn0040375	0.906207	5.27e-13
CG5003	FBgn0039554	0.551881	0.00248657	CG13784	FBgn0031897	0.420785	0.00159067
CG5098	FBgn0034300	0.44096	0.00121897	CG13843	FBgn0038993	1.89492	0.0413594
CG5112	FBgn0039341	0.428884	0.0296216	CG13856	FBgn0038959	0.572548	0.025159
CG5412	FBgn0038806	0.651346	0.00545161	CG13868	FBgn0034501	0.626076	1.39e-13
CG5445	FBgn0030838	0.713094	2.43376e-08	CG13875	FBgn0035104	0.991716	0.0062327
CG5500	FBgn0039461	0.530569	0.00982857	CG13894	FBgn0035157	0.750698	0.000798
CG5554	FBgn0034914	0.671993	3.22587e-05	CG13895	FBgn0035158	0.473036	0.0122415
CG5645	FBgn0036254	0.879805	0.000183711	CG13896	FBgn0035159	0.99589	0.00470495
CG5674	FBgn0032656	0.645404	6.20038e-05	CG13924	FBgn0035286	1.01948	0.0318689
CG5721	FBgn0034315	0.580817	0.0123547	CG13928	FBgn0035246	0.511133	7.32e-10
CG5726	FBgn0034313	0.675176	0.000515972	CG13992	FBgn0031756	1.24211	7.34e-08
CG5787	FBgn0032454	0.719886	0.00140282	CG13995	FBgn0031770	0.753057	2.45e-14
CG5800	FBgn0030855	0.907063	2.83641e-10	CG14005	FBgn0031739	0.601349	0.00170621
CG5808	FBgn0027617	0.728244	0.0326451	CG14073	FBgn0036814	1.50149	3.74e-56
CG5849	FBgn0038897	0.846227	0.00758842	CG14074	FBgn0036818	0.747486	0.0137315
CG5850	FBgn0032172	0.392536	0.0295632	CG14130	FBgn0036210	0.889503	0.010411
CG5886	FBgn0039379	0.548044	0.0418311	CG14183	FBgn0036931	1.12933	6.29e-06
CG5902	FBgn0039136	0.440057	0.00292287	CG14196	FBgn0031002	0.755621	6.71e-08
CG5913	FBgn0039385	0.671009	0.00755599	CG14200	FBgn0031023	1.06233	2.17e-36
CG5938	FBgn0046247	0.664493	2.81836e-07	CG14220	FBgn0031036	0.452581	0.0317398
CG5953	FBgn0032587	0.609307	5.39566e-05	CG14221	FBgn0031042	0.857391	0.000164
CG5966	FBgn0029831	0.508315	0.000882833	CG14223	FBgn0031053	0.814565	0.000126
CG5989	FBgn0017429	0.467777	0.00534212	CG14230	FBgn0031062	1.46343	1.46e-15
CG6023	FBgn0030912	0.624864	0.0175784	CG14232	FBgn0031061	0.902469	1.62e-13
CG6041	FBgn0029826	0.926237	0.0132172	CG14237	FBgn0039428	1.80702	0.0111711
CG6051	FBgn0039492	0.491936	0.000167022	CG14257	FBgn0039479	0.744758	0.00432656
CG6066	FBgn0039488	0.589579	0.00236819	CG14273	FBgn0032024	2.19884	0.00184421
CG6071	FBgn0036186	0.711047	0.000915563	CG14304	FBgn0038629	0.986243	3.91e-07
CG6276	FBgn0038316	0.40104	0.0315934	CG14408	FBgn0030581	0.644185	4.02e-13
CG6287	FBgn0032350	0.393158	0.00320317	CG14414	FBgn0030571	0.973072	3.79e-10
CG6340	FBgn0030648	1.10248	2.94203e-14	CG14419	FBgn0029639	0.838617	9.28e-15
CG6418	FBgn0036104	0.491213	0.00170773	CG14435	FBgn0029911	0.722966	4.07e-11
CG6424	FBgn0028494	0.551886	0.0313366	CG14440	FBgn0029894	0.535958	4.51e-06
CG6621	FBgn0037855	0.503019	0.0242206	CG14441	FBgn0029895	1.18067	9.89e-38
CG6686	FBgn0032388	0.534936	0.000773016	CG14442	FBgn0029893	0.975214	8.87e-20
CG6689	FBgn0037877	0.536785	0.000621984	CG14478	FBgn0028953	0.993652	7.03e-26
CG6695	FBgn0039215	0.594466	0.0023956	CG14618	FBgn0031189	0.911726	0.000176
CG6700	FBgn0032305	0.448568	0.030915	CG1463	FBgn0030406	0.602301	0.00810133
CG6712	FBgn0032408	1.06038	4.9524e-06	CG14642	FBgn0037222	1.59792	0.0202714
CG6769	FBgn0030878	0.586545	8.51873e-05	CG14647	FBgn0037244	0.346418	0.0400611
CG6785	FBgn0032399	0.979436	0.00108737	CG14650	FBgn0037252	0.490371	1.68e-06
CG6791	FBgn0037918	0.391354	0.021739	CG14669	FBgn0037326	0.545317	2.71e-06
CG6843	FBgn0036827	1.03741	3.52021e-05	CG14695	FBgn0037850	0.782498	0.0472084
CG6923	FBgn0037944	0.44303	0.00698231	CG14696	FBgn0037853	0.770931	0.00971298
CG7115	FBgn0027515	0.293583	0.0428094	CG14710	FBgn0037920	0.972751	5.06e-06
CG7139	FBgn0027532	0.395865	0.0173319	CG14711	FBgn0037922	1.02029	2.58e-09
CG7183	FBgn0038583	0.989216	0.00152403	CG14712	FBgn0037924	1.67783	3.09e-58
CG7206	FBgn0030892	0.69001	0.00385586	CG14855	FBgn0038260	1.16978	0.000488
CG7239	FBgn0031740	0.561887	0.00136193	CG14856	FBgn0038261	1.82528	8.63e-07
CG7414	FBgn0037135	0.480507	9.45223e-06	CG14857	FBgn0038262	1.11487	0.0170354
CG7453	FBgn0030991	0.736006	1.31577e-06	CG14880	FBgn0038422	0.638154	0.000227
CG7492	FBgn0035807	0.471207	0.000515967	CG14907	FBgn0038455	1.16573	7.54e-16
CG7564	FBgn0036734	0.627976	0.000271006	CG14937	FBgn0032377	0.938698	0.000294
CG7857	FBgn0026738	0.821382	0.00379297	CG14961	FBgn0035439	2.19918	1.15e-89
CG7879	FBgn0035235	0.432507	0.0274282	CG14995	FBgn0035497	0.782475	8.21e-17
CG7920	FBgn0039737	0.284051	0.0397325	CG15021	FBgn0035544	0.555803	3.73e-06
CG8010	FBgn0031008	0.799169	2.61666e-05	CG15040	FBgn0030940	1.7873	0.000568
CG8051	FBgn0031012	0.757536	0.000740563	CG15073	FBgn0034379	0.487668	0.044484
CG8188	FBgn0030863	0.726603	4.52488e-09	CG15080	FBgn0034391	1.18291	1.97e-18
CG8206	FBgn0030679	0.351196	0.0216197	CG15097	FBgn0034396	0.556432	3.31e-06
CG8229	FBgn0033356	0.56974	4.07149e-05	CG15118	FBgn0034418	0.505575	1.51e-06
CG8243	FBgn0033349	0.446591	0.0136545	CG15120	FBgn0034454	1.30953	0.0134287
CG8281	FBgn0035824	1.00263	8.09445e-07	CG15160	FBgn0032688	0.693896	9.96e-08
CG8289	FBgn0030854	0.558219	0.00154709	CG15186	FBgn0037448	0.348939	0.00368328
CG8301	FBgn0037717	0.677259	1.3272e-05	CG15199	FBgn0030270	0.947782	0.00635609
CG8312	FBgn0037720	0.448976	0.000271517	CG1523	FBgn0039601	0.338505	0.0478217
CG8545	FBgn0033741	0.479249	0.036494	CG15236	FBgn0033108	0.442468	1.1e-06
CG8547	FBgn0033919	0.455255	0.000314595	CG15247	FBgn0030156	0.60158	4.97e-05
CG8617	FBgn0033925	0.645358	0.000630488	CG1529	FBgn0031144	0.994789	5.75e-08
CG8635	FBgn0033317	0.795937	2.06431e-09	CG15312	FBgn0030174	1.14465	1.52e-23
CG8679	FBgn0032934	0.998653	4.00639e-10	CG15322	FBgn0031088	1.37607	0.0332609
CG8736	FBgn0033308	0.550758	0.000572651	CG15356	FBgn0031377	1.18573	1.49e-24
CG8740	FBgn0027585	0.591151	6.27029e-08	CG15365	FBgn0030077	1.30137	1.02e-19
CG8765	FBgn0036900	0.672849	6.90996e-06	CG15435	FBgn0031608	1.53597	5.75e-13
CG8833	FBgn0036386	0.50654	0.0330756	CG15439	FBgn0031606	0.524309	0.00412915
CG8841	FBgn0033713	0.503485	0.00143326	CG15478	FBgn0029955	0.591088	0.0210833
CG8854	FBgn0033702	0.733501	0.00106664	CG1552	FBgn0030258	0.816197	3e-13
CG8878	FBgn0027504	0.490017	0.00181451	CG15535	FBgn0039764	1.55324	7.88e-14
CG8929	FBgn0034504	0.554191	0.0199746	CG15544	FBgn0039804	0.494954	0.009295
CG8939	FBgn0030720	0.729614	6.16264e-06	CG15547	FBgn0039809	0.837194	6.1e-09
CG8944	FBgn0030680	0.498348	0.00188471	CG15602	FBgn0030694	0.386329	0.0477139
CG8963	FBgn0034181	0.339615	0.0142447	CG15625	FBgn0031644	2.18545	0.00685088
CG9147	FBgn0031774	0.539878	0.0458315	CG15628	FBgn0031632	0.212838	0.0338283
CG9240	FBgn0030669	0.502143	0.0245999	CG15673	FBgn0034639	1.26902	3.64e-23
CG9246	FBgn0032925	0.365945	0.0335826	CG15674	FBgn0034642	1.63701	4.48e-06
CG9253	FBgn0032919	0.499385	0.00570772	CG15676	FBgn0034651	1.76679	0.000618
CG9281	FBgn0030672	0.319349	0.00586776	CG15721	FBgn0030438	1.26482	4.86e-10
CG9356	FBgn0037688	0.704586	0.000176298	CG15725	FBgn0030417	0.617265	0.0401219
CG9512	FBgn0030593	0.524424	2.20482e-05	CG15744	FBgn0030466	0.307352	0.0258862
CG9586	FBgn0032101	0.451749	0.0493276	CG15747	FBgn0030474	1.38406	2.76e-29
CG9646	FBgn0034184	0.446457	0.000831431	CG15765	FBgn0029814	0.637721	1.46e-12
CG9705	FBgn0036661	0.6916	4.8711e-05	CG15771	FBgn0029801	0.719425	1.81e-15
CG9743	FBgn0039756	0.532628	0.00333005	CG15772	FBgn0029799	1.10925	1.53e-25
CG9782	FBgn0030763	0.733048	0.000120944	CG1578	FBgn0030336	0.752045	5.83e-15
CG9932	FBgn0262160	0.311691	0.0435004	CG15784	FBgn0029766	0.859264	0.0128903
CG9933	FBgn0028965	1.01659	1.19779e-07	CG15814	FBgn0030873	0.417795	0.00327111
CG9945	FBgn0034527	0.930296	1.38686e-09	CG1582	FBgn0030246	0.551305	3.55e-07
CG9951	FBgn0036671	0.44495	0.0288093	CG15877	FBgn0035337	1.43939	2.88e-08
Charon	FBgn0031317	0.61643	0.00641241	CG15892	FBgn0029859	1.29054	0.0103235
chas	FBgn0263258	0.342801	0.00681345	CG15894	FBgn0029864	0.272444	0.01498
Chchd3	FBgn0010808	0.519428	0.00223159	CG1602	FBgn0033186	1.25231	1.14e-07
chic	FBgn0000308	0.25067	0.043354	CG1603	FBgn0033185	0.830885	4.44e-06
chico	FBgn0024248	0.308016	0.0323334	CG1620	FBgn0033183	0.874624	2.16e-11
CHMP2B	FBgn0035589	0.788225	0.000363455	CG1622	FBgn0030468	0.697554	6.95e-05
chn	FBgn0015371	0.248529	0.0380849	CG16710	FBgn0039101	1.48282	6.11e-14
Chsy	FBgn0030662	0.589486	0.0233596	CG16711	FBgn0036032	1.38662	1.22e-52
cib	FBgn0026084	0.436981	0.000854189	CG16749	FBgn0037678	1.34409	0.00208605
Ciz1	FBgn0027567	0.475745	0.0106092	CG1677	FBgn0029941	1.00977	1.25e-28
Cln7	FBgn0035767	0.551766	0.00909468	CG16772	FBgn0032835	1.35368	6.9e-33
cmb	FBgn0036365	0.37556	0.0177381	CG16779	FBgn0037698	0.534549	1.8e-08
CNBP	FBgn0034802	0.985556	1.19613e-07	CG16789	FBgn0037712	0.851552	4e-07
cnc	FBgn0262975	0.348194	0.0277736	CG16863	FBgn0028931	0.641678	0.0315902
cnn	FBgn0013765	0.363768	0.0180825	CG16868	FBgn0034498	0.579885	0.000129
comm2	FBgn0041160	0.795412	8.07544e-05	CG16890	FBgn0028932	0.675758	0.00303701
Coop	FBgn0263240	1.02978	0.000264499	CG1695	FBgn0031116	0.521579	2.3e-08
Cortactin	FBgn0025865	0.651149	7.11345e-06	CG16965	FBgn0032387	0.917911	0.000271
cpa	FBgn0034577	0.500972	0.000581229	CG16972	FBgn0032481	0.814237	7e-13
cpo	FBgn0263995	0.352497	0.00809981	CG16984	FBgn0062517	1.26422	0.0224798
Cpr100A	FBgn0039805	0.83103	2.23334e-07	CG17002	FBgn0033122	0.560586	0.000444
CrebB	FBgn0265784	0.304755	0.0267234	CG1703	FBgn0030321	1.59378	1.07e-38
crm	FBgn0000376	0.350143	0.0375947	CG17065	FBgn0031099	0.353346	0.00370065
CROT	FBgn0039543	0.420896	0.0120239	CG17168	FBgn0039943	0.830046	5.51e-11
CTCF	FBgn0035769	0.495458	0.00914279	CG17186	FBgn0038741	1.17912	0.000153
ctp	FBgn0011760	0.647864	2.52093e-07	CG17230	FBgn0046225	0.765766	1.65e-10
cv-2	FBgn0000395	0.375759	0.013125	CG17233	FBgn0036958	1.1535	1.17e-30
Cwc25	FBgn0031452	0.675456	0.0184787	CG17258	FBgn0031496	1.49603	0.000462
cwo	FBgn0259938	0.606463	0.000817117	CG17264	FBgn0031490	0.512711	0.0344926
CycY	FBgn0032378	0.348255	0.0207622	CG17271	FBgn0038829	0.390428	0.00188624
Cyp12d1-p	FBgn0050489	0.886843	4.68029e-05	CG17294	FBgn0032032	0.752418	0.000462
Cyp18a1	FBgn0010383	0.406848	0.0276954	CG17321	FBgn0032719	0.235451	0.0292191
Cyp305a1	FBgn0036910	0.439838	0.043246	CG17359	FBgn0036396	0.853629	0.0131836
Cyp309a2	FBgn0041337	0.8561	0.0254957	CG17361	FBgn0036395	1.27584	7.69e-06
Cyp311a1	FBgn0030367	0.56035	0.00744387	CG1737	FBgn0030293	0.443255	6.5e-05
Cyp4e2	FBgn0014469	0.633885	0.00541599	CG17387	FBgn0037276	1.37771	0.0284268
Cyp6a2	FBgn0000473	0.566204	0.00164533	CG17440	FBgn0030120	2.23791	1.58e-13
Cyp9f3	FBgn0038034	0.721336	0.00441036	CG17450	FBgn0040028	1.52534	0.00157355
D19A	FBgn0022935	0.570446	0.000244508	CG17598	FBgn0031194	0.504259	9.3e-05
D19B	FBgn0022699	0.372302	0.024922	CG17746	FBgn0035425	0.433106	0.00115684
Dad	FBgn0020493	0.332874	0.0110567	CG17778	FBgn0023534	0.77556	1.71e-07
dar1	FBgn0263239	0.762949	0.000282584	CG17786	FBgn0039167	0.674314	0.0224341
dati	FBgn0262636	0.420151	0.00297592	CG17803	FBgn0038547	1.13967	3.96e-07
daw	FBgn0031461	1.15067	3.64143e-16	CG17806	FBgn0038548	1.36084	1.97e-09
Daxx	FBgn0031820	0.462112	0.00327403	CG17834	FBgn0028394	0.853349	3.39e-06
DCAF12	FBgn0037980	0.626302	0.0375724	CG1785	FBgn0030061	0.583257	0.000368
Dcr-2	FBgn0034246	0.450896	0.039908	CG1789	FBgn0030063	0.544382	0.0143012
Ddc	FBgn0000422	0.521181	0.0112492	CG1792	FBgn0039860	0.884769	0.000104
Debcl	FBgn0029131	0.549607	0.00303996	CG17977	FBgn0040778	0.592141	0.0118014
DEF8	FBgn0046296	0.682244	0.00707416	CG17985	FBgn0033199	0.59797	0.00470495
Dgp-1	FBgn0027836	0.816015	4.71355e-05	CG18011	FBgn0033491	0.631792	0.00074
DIP1	FBgn0024807	0.793951	4.88121e-06	CG1812	FBgn0031119	1.05386	4.03e-17
Dlip3	FBgn0040465	0.411647	0.0498675	CG1815	FBgn0039863	0.302234	0.00461528
dmt	FBgn0278604	0.947022	3.01834e-06	CG18171	FBgn0035262	1.37407	5.4e-13
DNAlig3	FBgn0286075	0.875995	0.000169355	CG18178	FBgn0036035	0.484971	0.0242447
DNAlig4	FBgn0030506	0.517644	0.0284012	CG18262	FBgn0030012	0.827787	0.000139
Dop2R	FBgn0053517	0.509927	1.98686e-06	CG18265	FBgn0036725	0.921529	5.5e-16
Dp1	FBgn0027835	0.298759	0.0230322	CG18428	FBgn0039149	1.07035	7.47e-14
DPCoAC	FBgn0067783	0.405756	0.042758	CG18530	FBgn0042207	1.30811	0.0303569
Dpit47	FBgn0266518	0.696121	0.000678309	CG18547	FBgn0037973	0.497535	0.0180815
dpp	FBgn0000490	0.573332	2.37158e-05	CG18558	FBgn0031469	4.27863	0.0135408
dpr3	FBgn0053516	0.637443	0.000644214	CG18596	FBgn0038953	0.918607	1.85e-12
Drak	FBgn0052666	0.497573	0.000169103	CG18599	FBgn0038592	1.65915	4.69e-05
dre4	FBgn0002183	0.548702	0.000171956	CG18659	FBgn0027561	0.924807	1.24e-21
Dredd	FBgn0020381	0.913563	0.00128542	CG18754	FBgn0042106	1.32525	1.97e-06
Dronc	FBgn0026404	0.721069	0.000260561	CG18764	FBgn0042205	0.860269	0.019263
drongo	FBgn0020304	0.295011	0.0151962	CG18809	FBgn0042132	1.36648	6.19e-33
dsh	FBgn0000499	0.39884	0.00928179	CG18810	FBgn0042133	2.03901	3.05e-05
dwg	FBgn0000520	0.785315	0.000249052	CG1965	FBgn0037466	1.33426	4.34e-29
dx	FBgn0000524	0.950715	1.85871e-06	CG1998	FBgn0030485	0.325813	0.00788692
Dyro	FBgn0036152	0.957607	4.35145e-07	CG2006	FBgn0039664	0.587622	0.0313915
e(r)	FBgn0011586	0.367247	0.0308177	CG2017	FBgn0037391	0.232736	0.0413594
E(spl)m2-BFM	FBgn0002592	1.54776	0.000675085	CG2063	FBgn0033400	0.780884	1.16e-05
E(spl)mbeta-HLH	FBgn0002733	1.23963	6.52883e-05	CG2064	FBgn0033205	0.338126	0.0389881
E(var)3-9	FBgn0260243	1.05463	3.767e-10	CG2065	FBgn0033204	0.476407	0.00371667
E2f1	FBgn0011766	0.41406	0.00225784	CG2116	FBgn0030003	1.5815	1.8e-24
Eaf	FBgn0033166	0.711194	2.62199e-09	CG2145	FBgn0030251	0.584778	3.64e-08
ear	FBgn0026441	0.429842	0.0174023	CG2162	FBgn0035388	0.536001	1.28e-06
ebd1	FBgn0035153	0.939261	2.93029e-07	CG2182	FBgn0037360	0.760885	3.58e-11
ebd2	FBgn0037076	0.740455	0.0194295	CG2186	FBgn0030243	0.913958	3.39e-23
ect	FBgn0000451	0.965186	0.0110567	CG2199	FBgn0035213	0.698878	2.2e-05
Edc3	FBgn0036735	0.395971	0.00411373	CG2202	FBgn0030240	0.816889	5e-12
eEF1alpha2	FBgn0000557	0.385806	0.0002101	CG2224	FBgn0039773	0.416067	0.0206758
eEF1beta	FBgn0028737	0.647408	4.09045e-08	CG2225	FBgn0032957	0.269818	0.0248264
eEF1gamma	FBgn0029176	0.501608	1.04644e-06	CG2246	FBgn0039790	0.254169	0.0475293
eEF2	FBgn0000559	0.374094	0.00128898	CG2247	FBgn0030320	0.363805	0.0228333
egh	FBgn0001404	0.58718	5.56797e-07	CG2258	FBgn0029997	0.343046	0.000441
eIF1A	FBgn0026250	0.507681	2.09166e-06	CG2662	FBgn0024993	0.887859	0.000897
eIF2alpha	FBgn0261609	0.722972	2.31284e-09	CG2685	FBgn0024998	0.697442	5.56e-05
eIF2Bdelta	FBgn0034858	0.465048	0.0171942	CG2701	FBgn0024973	0.484505	0.000154
eIF2beta	FBgn0004926	0.439636	0.00618905	CG2712	FBgn0024975	0.784009	0.00562273
eIF2D	FBgn0041588	0.665685	0.00202889	CG2736	FBgn0035090	0.579548	0.002628
eIF3a	FBgn0037249	0.347909	0.00371212	CG2790	FBgn0027599	0.570364	0.000414
eIF3b	FBgn0034237	0.591686	3.35887e-08	CG2818	FBgn0031566	0.449874	0.000968
eIF3c	FBgn0034258	0.339189	0.00493092	CG2865	FBgn0023526	0.35104	0.00131341
eIF3d1	FBgn0040227	0.63387	5.77176e-08	CG2909	FBgn0030189	0.516608	0.0018917
eIF3f1	FBgn0037270	0.756843	1.94855e-09	CG2924	FBgn0023528	0.300914	0.00670621
eIF3g1	FBgn0029629	1.06483	5.48866e-25	CG2926	FBgn0037344	1.20019	7.47e-37
eIF3h	FBgn0022023	0.776444	6.39628e-12	CG2964	FBgn0031462	2.14058	1.8e-62
eIF3k	FBgn0034654	0.378532	0.0178889	CG2972	FBgn0030177	0.528051	0.00270781
eIF3l	FBgn0036258	0.516388	4.42086e-06	CG2993	FBgn0037521	1.00849	6.76e-28
eIF3m	FBgn0033902	0.378562	0.00299038	CG30020	FBgn0050020	0.738071	2.95e-09
eIF4E1	FBgn0015218	0.453472	4.86042e-05	CG30022	FBgn0050022	0.827737	2.34e-07
eIF5B	FBgn0026259	0.43772	0.000735592	CG30026	FBgn0050026	1.17355	6.39e-13
eIF6	FBgn0034915	0.953299	3.29849e-07	CG30046	FBgn0050046	0.847923	6.17e-05
EloB	FBgn0023212	0.724677	3.40946e-09	CG3008	FBgn0031643	0.848258	1.43e-21
EMC7	FBgn0034066	0.49972	0.00113594	CG30089	FBgn0050089	0.289806	0.00251996
ems	FBgn0000576	0.866168	0.0142113	CG30122	FBgn0050122	0.941218	1.98e-21
ens	FBgn0264693	0.350947	0.0105538	CG30156	FBgn0050156	0.924814	0.00344012
Eogt	FBgn0264672	0.701522	7.90927e-05	CG30159	FBgn0050159	0.625349	9.47e-05
eRF1	FBgn0036974	0.372187	0.00269149	CG30183	FBgn0050183	0.616689	0.00140068
esg	FBgn0287768	0.914689	0.0334054	CG30187	FBgn0050187	1.02478	0.0182904
et	FBgn0031055	0.679267	0.00734205	CG30357	FBgn0050357	1.18839	1.15e-05
Ets21C	FBgn0005660	0.948097	0.000250567	CG30389	FBgn0050389	1.65359	4.72e-81
Ets98B	FBgn0005659	0.848545	2.35468e-07	CG30431	FBgn0050431	0.666428	0.0289784
ewg	FBgn0005427	0.387526	0.0044029	CG30460	FBgn0050460	0.557648	7.04e-08
Exd2	FBgn0037901	0.535405	0.0392381	CG3065	FBgn0034946	0.577026	1.44e-05
Faf2	FBgn0025608	0.513062	1.47073e-05	CG3091	FBgn0029608	0.362969	0.025388
feo	FBgn0030241	0.732836	0.0298151	CG31051	FBgn0051051	0.733963	4.65e-05
Fgop2	FBgn0031871	0.552756	0.00164707	CG31091	FBgn0051091	2.20691	0.00733217
Fic	FBgn0263278	0.684599	0.000259535	CG31097	FBgn0051097	1.94235	8.41e-27
Fip1	FBgn0037255	0.412171	0.0448277	CG31098	FBgn0051098	0.701696	2.05e-05
Fit1	FBgn0035498	0.810576	6.73868e-05	CG31102	FBgn0051102	1.32505	4.62e-20
fj	FBgn0000658	0.778139	3.13855e-05	CG31122	FBgn0051122	0.502029	1.02e-06
fl(2)d	FBgn0000662	0.449072	0.00157987	CG31125	FBgn0051125	0.844135	0.00042
flap	FBgn0034693	0.69705	7.50426e-05	CG31140	FBgn0051140	0.463873	2.9e-08
Fmr1	FBgn0028734	0.305889	0.0321822	CG31161	FBgn0051161	1.27732	0.0022368
Fntb	FBgn0038424	0.453781	0.0222492	CG31191	FBgn0051191	0.568396	1.29e-06
foi	FBgn0024236	0.482331	0.0217242	CG31198	FBgn0051198	2.03756	0.0109453
fok	FBgn0263773	0.615324	3.53012e-09	CG31211	FBgn0051211	1.63815	3.67e-64
FoxK	FBgn0036134	0.431553	0.00177586	CG31224	FBgn0051224	0.877531	2.63e-24
fray	FBgn0023083	0.475146	0.000109569	CG31249	FBgn0051249	0.517118	0.0394983
frm	FBgn0035612	0.817472	0.0394155	CG31288	FBgn0051288	1.12029	2.54e-16
fs(1)K10	FBgn0000810	0.673442	3.1404e-05	CG31296	FBgn0051296	1.47104	0.000996
fusl	FBgn0031702	0.519484	0.00320613	CG31324	FBgn0051324	0.447484	0.000258
Gadd45	FBgn0033153	1.42799	9.88325e-20	CG31342	FBgn0051342	0.423119	2.87e-05
Gale	FBgn0035147	0.359299	0.0104854	CG31365	FBgn0051365	0.60125	0.00140177
galla-1	FBgn0034543	0.500902	0.00959118	CG31381	FBgn0043799	1.42382	1.59e-10
Gba1b	FBgn0051414	0.640347	0.0121226	CG31538	FBgn0051538	0.621124	0.0249504
Gbp2	FBgn0034200	0.634952	0.0184197	CG31550	FBgn0051550	1.45753	3.15e-50
Gclm	FBgn0046114	0.686353	2.18064e-06	CG31551	FBgn0051551	1.63225	0.0494847
Gcn5	FBgn0020388	0.347232	0.0330644	CG31650	FBgn0031673	0.999811	3.5e-21
geminin	FBgn0033081	0.670448	0.0357603	CG31674	FBgn0051674	1.04035	0.0364899
gkt	FBgn0260817	0.525739	0.00920817	CG31689	FBgn0031449	0.352717	0.00327989
GlcT	FBgn0067102	0.536576	0.00134672	CG31710	FBgn0051710	1.04788	5.25e-14
glec	FBgn0015229	0.326491	0.0199887	CG31712	FBgn0051712	1.74294	2.57e-77
GlnRS	FBgn0027090	0.557226	0.000181973	CG31792	FBgn0051792	1.5707	0.000886
GlyP	FBgn0004507	0.306163	0.0314209	CG31793	FBgn0051793	1.01415	0.00276353
GM130	FBgn0034697	0.572924	0.000676237	CG31869	FBgn0051869	0.827178	4.76e-11
Gnf1	FBgn0004913	0.384809	0.0427865	CG31908	FBgn0051908	0.8936	4.85e-17
Gp93	FBgn0039562	0.31719	0.0102941	CG31915	FBgn0051915	0.556812	0.0102662
grh	FBgn0259211	0.300412	0.0202825	CG31955	FBgn0051955	0.987065	0.00186767
Gs2	FBgn0001145	0.433893	0.000196934	CG31974	FBgn0051974	0.657447	3.91e-05
GstD3	FBgn0010039	0.740552	1.77189e-05	CG3198	FBgn0029887	0.795139	6.84e-16
GstD4	FBgn0010040	0.708305	0.0261278	CG32055	FBgn0052055	0.988466	0.00626945
GstE3	FBgn0063497	0.643569	0.00672698	CG32075	FBgn0052075	0.588314	0.025667
GstE7	FBgn0063493	0.92857	1.87444e-05	CG32091	FBgn0052091	0.385464	0.0216336
GstE8	FBgn0063492	1.04599	0.000394384	CG32100	FBgn0052100	0.687743	0.000464
gukh	FBgn0026239	0.399945	0.00573233	CG32112	FBgn0052112	0.37318	0.02378
GV1	FBgn0027790	0.641305	1.93348e-05	CG32137	FBgn0052137	0.29791	0.0426077
h	FBgn0001168	0.677069	1.19667e-07	CG32170	FBgn0052170	0.562988	0.000144
hang	FBgn0026575	0.409969	0.0155116	CG32176	FBgn0052176	1.34347	1.43e-26
Hayan	FBgn0030925	0.664144	0.0122767	CG32195	FBgn0052195	1.24782	2.08e-05
HBS1	FBgn0042712	0.565791	0.00164664	CG3222	FBgn0036014	1.62801	0.00472185
HDAC6	FBgn0026428	0.355497	0.00647112	CG32260	FBgn0052260	1.21508	0.00634873
Hel25E	FBgn0014189	0.460982	0.0339329	CG32264	FBgn0052264	0.389927	1.84e-06
hfp	FBgn0028577	0.550281	0.000408537	CG32344	FBgn0052344	0.68841	2.21e-05
hid	FBgn0003997	0.482477	0.0103484	CG32365	FBgn0052365	1.07496	8.31e-09
Hlc	FBgn0001565	0.370576	0.00263261	CG32432	FBgn0052432	0.363229	0.000412
Hmg-2	FBgn0026582	0.665868	0.0352991	CG32452	FBgn0052452	0.587949	0.00515358
Hmt4-20	FBgn0025639	0.407561	0.0143268	CG32454	FBgn0260481	1.19182	0.0149593
Hmu	FBgn0015737	0.775021	3.3278e-12	CG32486	FBgn0266918	0.219097	0.0171009
holn1	FBgn0032250	0.69944	0.00460587	CG32512	FBgn0052512	0.837814	8.17e-20
HP1b	FBgn0030082	0.493526	0.0237958	CG3257	FBgn0034978	0.62978	2.02e-12
Hpd	FBgn0036992	0.311907	0.0194233	CG32579	FBgn0052579	0.688075	0.00569674
Hr78	FBgn0015239	0.545006	0.000968957	CG3262	FBgn0032986	0.363116	0.00193674
Hr96	FBgn0015240	0.344613	0.0450219	CG32650	FBgn0052650	0.807351	0.00376793
hrg	FBgn0015949	0.604065	1.65359e-06	CG32669	FBgn0052669	0.858761	0.00901285
Hs3st-B	FBgn0031005	0.588544	0.00391124	CG32694	FBgn0052694	0.517023	9.21e-07
Hsc70-4	FBgn0266599	0.353459	0.000643891	CG32700	FBgn0267253	0.369298	0.0005
Hsp27	FBgn0001226	0.640141	0.0311564	CG32755	FBgn0052755	2.41764	0.00178474
Hsp70Bb	FBgn0013278	0.834717	1.79298e-08	CG32756	FBgn0052756	0.676682	0.0011628
Ice1	FBgn0034853	0.597926	0.00146633	CG32767	FBgn0052767	1.39023	3.55e-56
Ilp6	FBgn0044047	0.591042	0.000169281	CG32795	FBgn0040384	0.527842	0.00051
ImpE1	FBgn0001253	0.70476	0.00195779	CG32809	FBgn0023531	0.319824	0.000739
ImpL2	FBgn0001257	0.491633	0.0396584	CG32813	FBgn0052813	0.742264	3.54e-10
inc	FBgn0025394	0.643536	4.86509e-05	CG32815	FBgn0052815	0.671901	5.62e-11
ine	FBgn0011603	0.317531	0.0461448	CG32829	FBgn0052829	2.59979	2.7e-09
Ing3	FBgn0030945	0.501682	0.0210818	CG3294	FBgn0031628	1.26051	2.4e-07
IntS11	FBgn0039691	0.414754	0.0413627	CG3306	FBgn0036016	1.58952	0.015833
Ip259	FBgn0025366	0.303075	0.0143115	CG33093	FBgn0053093	2.73836	0.0469982
IP3K1	FBgn0032147	0.518234	0.016388	CG33111	FBgn0053111	0.75162	1.78e-06
IPIP	FBgn0031768	0.696647	0.000298746	CG33158	FBgn0053158	1.22168	1.25e-18
Irbp	FBgn0011774	0.927097	1.13229e-08	CG33181	FBgn0053181	0.566204	5.97e-10
Irk3	FBgn0032706	0.607012	0.0144299	CG33189	FBgn0053189	1.22009	0.00093
Iru	FBgn0037653	0.453067	0.0023956	CG33191	FBgn0053191	1.38686	0.00017
Ist1	FBgn0035715	0.451023	0.00797557	CG33203	FBgn0053203	0.625966	9.04e-10
JhI-26	FBgn0028424	0.683406	0.000741714	CG33229	FBgn0053229	1.22156	2.54e-29
jigr1	FBgn0039350	0.775822	7.22133e-08	CG33230	FBgn0053230	0.724377	0.000579
jub	FBgn0030530	0.505957	0.0169016	CG33267	FBgn0053267	1.05298	0.000802
Jupiter	FBgn0051363	0.372608	0.00196449	CG3335	FBgn0036018	0.786037	6.46e-08
jv	FBgn0263973	0.641359	0.00493765	CG3345	FBgn0031240	1.32102	0.000427
Kap-alpha1	FBgn0024889	0.291811	0.0417266	CG33514	FBgn0053514	2.7667	0.0117748
Karybeta3	FBgn0087013	0.26108	0.038703	CG33639	FBgn0053639	0.533625	6.12e-06
Kat60	FBgn0040208	0.385286	0.0259832	CG33914	FBgn0053914	1.79788	0.00880783
kay	FBgn0001297	0.445408	0.000432117	CG33947	FBgn0083068	0.513835	0.023454
ken	FBgn0011236	0.78744	6.81293e-08	CG33965	FBgn0053965	1.74638	0.0237228
Khc	FBgn0001308	0.44798	0.000163495	CG33969	FBgn0053969	0.91901	1.91e-08
Klp64D	FBgn0004380	0.315489	0.0463877	CG34008	FBgn0054008	1.87473	0.0222579
kni	FBgn0001320	0.646673	0.00484958	CG3402	FBgn0035148	0.486919	0.0317597
koi	FBgn0265003	0.513535	0.00156853	CG34054	FBgn0054054	0.786497	0.00376787
koko	FBgn0264816	0.785203	0.00716781	CG34056	FBgn0054056	0.923846	0.000134
Kr-h1	FBgn0266450	0.364461	0.0193844	CG34057	FBgn0054057	0.951861	0.00405894
kraken	FBgn0020545	0.499753	0.000295352	CG3407	FBgn0031573	0.968969	4.05e-07
l(1)G0320	FBgn0028327	0.338167	0.0110009	CG34194	FBgn0085223	1.00037	0.015591
l(2)dtl	FBgn0013548	0.696548	0.00660657	CG34220	FBgn0085249	2.14391	7.4e-06
l(2)k01209	FBgn0022029	0.523496	0.0334596	CG34298	FBgn0085327	2.86911	0.00820717
l(3)02640	FBgn0010786	0.413981	0.00366493	CG34347	FBgn0085376	0.614633	1.66e-06
l(3)07882	FBgn0010926	0.588635	0.0021666	CG34367	FBgn0085396	1.26527	0.000233
l(3)73Ah	FBgn0002283	0.603099	0.000864943	CG34376	FBgn0085405	1.47218	6.58e-25
l(3)77CDf	FBgn0287585	0.351761	0.012507	CG34382	FBgn0085411	1.74853	1.08e-05
Lam	FBgn0002525	0.642067	0.000740563	CG34398	FBgn0085427	0.93473	9.1e-21
lark	FBgn0011640	0.526678	0.000533916	CG34408	FBgn0085437	0.518	1.83e-07
larp	FBgn0261618	0.346598	0.00796516	CG34409	FBgn0085438	0.925815	0.00146938
laza	FBgn0037163	0.521208	0.00139123	CG34417	FBgn0085446	0.448903	2.35e-08
lbe	FBgn0011278	1.44646	8.23803e-10	CG34434	FBgn0250904	1.58009	0.0172787
Letm1	FBgn0284252	0.324554	0.0195141	CG3511	FBgn0035027	0.862202	1.01e-07
Lime	FBgn0033458	1.01956	3.8795e-05	CG3520	FBgn0034859	0.519017	0.0295544
link	FBgn0033855	1.44859	3.98256e-06	CG3529	FBgn0035995	0.33273	0.00802151
Lint-1	FBgn0030274	0.613655	0.000295352	CG3548	FBgn0035033	0.533903	0.000677
Liprin-beta	FBgn0036376	0.385024	0.0105538	CG3552	FBgn0035999	0.402981	0.0298675
Lk6	FBgn0017581	0.623941	1.29639e-07	CG3594	FBgn0035063	0.858041	0.000354
Lkb1	FBgn0038167	0.342817	0.0449132	CG3631	FBgn0038268	0.504461	0.0136596
lncRNA:cherub	FBgn0262972	0.644403	0.0130616	CG3638	FBgn0261444	0.534183	7.84e-09
lncRNA:CR30055	FBgn0050055	0.603922	0.000434685	CG3645	FBgn0031238	0.453706	0.0390997
lncRNA:CR31451	FBgn0051451	0.233132	0.0392373	CG3704	FBgn0040346	0.458291	0.00732068
lncRNA:CR32194	FBgn0052194	1.25821	0.0176072	CG3735	FBgn0034933	0.47826	0.0377789
lncRNA:CR33963	FBgn0053963	0.834076	0.00584261	CG3744	FBgn0039240	0.35577	0.000866
lncRNA:CR42491	FBgn0259993	0.76175	0.00395728	CG3760	FBgn0022343	0.370584	0.0203244
lncRNA:CR42549	FBgn0260722	0.583986	0.000199361	CG3776	FBgn0035088	0.391633	0.0143365
lncRNA:CR42765	FBgn0261833	1.39558	0.00908342	CG3815	FBgn0029861	0.389994	0.0240584
lncRNA:CR43242	FBgn0262887	0.512216	0.0209048	CG3817	FBgn0038275	0.947754	7.13e-05
lncRNA:CR43266	FBgn0262947	0.96568	0.00745325	CG3829	FBgn0035091	0.300549	0.0238915
lncRNA:CR43314	FBgn0263019	0.758699	0.0106138	CG3918	FBgn0029873	0.702947	8.92e-06
lncRNA:CR43452	FBgn0263406	1.08463	7.29874e-05	CG3982	FBgn0035988	1.05916	0.00699037
lncRNA:CR43651	FBgn0263660	1.29629	1.0205e-19	CG3995	FBgn0038472	0.962266	3.8e-06
lncRNA:CR43856	FBgn0264438	1.96403	0.0431294	CG4009	FBgn0038469	1.33218	0.000278
lncRNA:CR43857	FBgn0264439	1.01233	0.000539293	CG4020	FBgn0029821	0.837761	0.00999875
lncRNA:CR44206	FBgn0265104	1.1082	0.00691477	CG4022	FBgn0035986	0.728136	1.4e-09
lncRNA:CR44366	FBgn0265497	0.841519	0.0380298	CG4045	FBgn0025629	0.819571	0.00196393
lncRNA:CR44842	FBgn0266116	1.26401	0.0222532	CG4049	FBgn0034976	0.758735	5.48e-14
lncRNA:CR44874	FBgn0266168	0.826351	0.021372	CG4069	FBgn0036301	0.715296	0.0056357
lncRNA:CR44978	FBgn0266313	0.855656	0.0428094	CG4119	FBgn0028474	0.283384	0.0197417
lncRNA:CR45054	FBgn0266414	0.781975	2.72542e-07	CG4133	FBgn0031257	0.492147	0.000268
lncRNA:CR45380	FBgn0266929	0.977947	0.00128542	CG4210	FBgn0038302	0.889596	2.53e-05
lncRNA:CR45910	FBgn0267570	1.11993	0.000872497	CG42233	FBgn0250755	0.716822	5.07e-05
lncRNA:CR45911	FBgn0267571	0.81948	0.0111785	CG42238	FBgn0250867	0.964195	3.81e-11
lncRNA:CR45916	FBgn0267576	1.15382	0.0252404	CG42255	FBgn0259140	1.39776	0.015187
lncRNA:CR45919	FBgn0267579	0.94988	0.0120457	CG42268	FBgn0259163	0.19421	0.0386365
lncRNA:CR45949	FBgn0267611	1.14496	0.0233827	CG42269	FBgn0259164	1.02572	0.000851
lncRNA:CR46205	FBgn0267924	2.38525	0.0480076	CG42322	FBgn0259222	0.362137	0.000337
lncRNA:roX1	FBgn0019661	0.424814	0.00859925	CG42324	FBgn0259224	0.241466	0.0369508
loco	FBgn0020278	0.449829	0.00347213	CG42327	FBgn0259227	0.503533	7.47e-07
lola	FBgn0283521	0.246777	0.0279876	CG42331	FBgn0259233	1.35065	2.2e-09
loqs	FBgn0032515	0.308962	0.0136605	CG42337	FBgn0259239	0.352802	0.00552072
lost	FBgn0263594	0.28532	0.0417266	CG42360	FBgn0259742	1.04717	1.45e-07
Lsd-1	FBgn0039114	0.444089	0.0105538	CG42364	FBgn0259710	1.91653	1.17e-08
Lsd-2	FBgn0030608	0.565251	6.22064e-06	CG42365	FBgn0259711	1.50088	1.06e-21
Lsm12a	FBgn0030364	0.672402	7.41856e-08	CG42383	FBgn0259729	1.31811	0.000172
LTV1	FBgn0027525	0.919371	5.0621e-16	CG42390	FBgn0259736	0.813477	1.32e-21
luna	FBgn0040765	0.432026	0.00381968	CG42489	FBgn0259992	0.749693	0.00751862
LysRS	FBgn0027084	0.338888	0.0330006	CG42494	FBgn0260026	1.27334	6.83e-06
Mad1	FBgn0026326	0.713607	0.000608062	CG42524	FBgn0260429	0.699974	0.00648961
mahj	FBgn0034641	0.61041	0.000762316	CG42540	FBgn0260657	0.397804	2.46e-06
mal	FBgn0002641	0.600162	0.00212731	CG42541	FBgn0260658	0.725761	1.9e-16
Mat1	FBgn0024956	0.699018	0.0185701	CG42553	FBgn0260755	0.643744	0.00224104
MBD-like	FBgn0027950	0.9102	1.26977e-05	CG42613	FBgn0261262	0.56544	3.82e-11
mbm	FBgn0086912	0.6893	0.0243534	CG4266	FBgn0034598	0.437225	2.25e-05
Mct1	FBgn0023549	0.403658	0.0431294	CG42674	FBgn0261556	0.735383	9.97e-12
mdlc	FBgn0038772	1.28639	0.000782274	CG42675	FBgn0261561	0.563503	0.0354233
MED25	FBgn0038760	0.857943	0.00156853	CG42676	FBgn0261562	0.953287	3.53e-08
MED31	FBgn0037262	0.542072	0.00401148	CG42694	FBgn0261584	0.861368	0.0335436
MED6	FBgn0024330	0.726648	0.00100986	CG42709	FBgn0261674	0.686335	1.93e-08
mEFG1	FBgn0263133	0.419712	0.0272202	CG42724	FBgn0261641	1.56821	4.55e-40
Mer	FBgn0086384	0.599322	3.98991e-05	CG42784	FBgn0263354	0.638009	2.22e-08
Mettl4	FBgn0015351	1.28197	4.46093e-08	CG42795	FBgn0261928	0.313773	0.000375
Mfap1	FBgn0035294	0.650603	0.00726813	CG42797	FBgn0261931	0.381348	0.000382
mfrn	FBgn0039561	0.454214	8.31091e-05	CG42806	FBgn0261975	0.790631	2.45e-05
MICAL-like	FBgn0036333	0.315143	0.0334892	CG4281	FBgn0025626	0.866952	1.46e-11
mip130	FBgn0023509	0.553923	0.0050758	CG4282	FBgn0034114	0.824411	0.000158
mld	FBgn0263490	0.42401	0.00730913	CG4291	FBgn0031287	0.626815	0.00313302
mlt	FBgn0265512	0.278524	0.0258164	CG4294	FBgn0034742	1.4363	6.42e-45
MME1	FBgn0031881	0.534296	0.0204269	CG43078	FBgn0262508	0.186832	0.0448853
Mmp2	FBgn0033438	0.576221	2.44277e-05	CG43273	FBgn0262962	0.859805	0.0458496
Mocs1	FBgn0263241	0.672853	1.39577e-05	CG4328	FBgn0036274	0.777959	0.000788
mof	FBgn0014340	0.752717	0.000106314	CG4329	FBgn0034745	1.39627	0.0249299
moody	FBgn0025631	0.374654	0.00441854	CG43322	FBgn0263027	0.909772	0.00316058
Mpcp1	FBgn0034497	0.526991	2.81103e-05	CG43342	FBgn0263047	1.09958	0.0360429
mri	FBgn0035107	0.626171	0.00463391	CG43347	FBgn0263072	1.33315	2.43e-53
mRpS9	FBgn0037529	0.638254	8.2586e-08	CG43366	FBgn0263109	0.933326	0.0375928
mrt	FBgn0039507	0.771256	1.27573e-07	CG4360	FBgn0038787	0.500343	1.23e-05
msl-1	FBgn0005617	0.737411	0.00210419	CG4364	FBgn0032138	0.792651	3.53e-19
msl-3	FBgn0002775	0.616385	0.00257553	CG43689	FBgn0263772	0.662297	4.93e-08
Msr-110	FBgn0015766	0.505244	3.70103e-06	CG43707	FBgn0263846	0.499331	3.04e-06
MTF-1	FBgn0040305	0.628041	0.00200158	CG43736	FBgn0263993	0.852798	3.64e-24
Mthfs	FBgn0085453	0.405457	0.0248128	CG43740	FBgn0263997	1.16863	1.04e-18
mthl1	FBgn0030766	0.311228	0.0447276	CG43800	FBgn0264344	1.17574	0.00117969
Mtr4	FBgn0001986	0.648112	0.000155371	CG43843	FBgn0264395	2.14192	0.0196246
mts	FBgn0004177	0.729278	3.37113e-06	CG43861	FBgn0264443	0.3907	0.0292191
Muc96D	FBgn0051439	1.63545	8.99705e-11	CG43867	FBgn0264449	0.32931	0.000439
Mur2B	FBgn0025390	0.503199	0.0205272	CG43901	FBgn0264502	0.61583	1.14e-12
mus101	FBgn0002878	0.572035	0.0312943	CG43902	FBgn0264503	1.05826	3.61e-33
mxt	FBgn0031637	0.515558	1.93406e-05	CG4393	FBgn0039075	0.352851	0.00303319
Myd88	FBgn0033402	0.419033	0.0259832	CG4404	FBgn0030432	0.385171	0.00216536
Myo31DF	FBgn0086347	0.342286	0.0315058	CG44044	FBgn0264836	2.18296	0.0433407
Naa15-16	FBgn0031020	0.51998	0.000303825	CG44085	FBgn0264894	0.507814	4.45e-10
Naa30A	FBgn0024362	0.682887	7.42814e-05	CG44098	FBgn0264907	0.698914	5.3e-09
Naa60	FBgn0036039	0.719766	2.73916e-05	CG44245	FBgn0265180	0.938096	6.58e-17
Nacalpha	FBgn0086904	0.73805	4.61275e-13	CG44247	FBgn0265182	0.20533	0.0291021
nAChRbeta3	FBgn0031261	0.514437	0.0297184	CG44249	FBgn0265184	1.28177	7.41e-08
Nap1	FBgn0015268	0.328653	0.00535867	CG44385	FBgn0265535	1.55197	0.00239734
NAT1	FBgn0010488	0.447013	0.000420103	CG44422	FBgn0265595	0.279804	0.00899721
Naus	FBgn0034308	0.362309	0.0191235	CG44437	FBgn0265629	0.938822	0.01682
nbs	FBgn0261530	0.762871	9.14311e-05	CG4452	FBgn0035981	0.674366	5.31e-06
NC2alpha	FBgn0034650	1.02556	2.05294e-09	CG44836	FBgn0266099	0.926286	0.0481079
ncm	FBgn0086707	0.386384	0.0143885	CG44838	FBgn0266101	1.09973	1.13e-37
Nelf-A	FBgn0038872	0.597643	7.25838e-06	CG4496	FBgn0031894	1.04658	0.00302445
Nep4	FBgn0038818	0.291497	0.0413627	CG4502	FBgn0031896	0.33759	0.00489318
Nepl11	FBgn0037230	0.695658	1.03366e-06	CG45061	FBgn0266431	0.756216	0.0412565
Nepl4	FBgn0031805	0.628051	0.00198449	CG45071	FBgn0266441	0.692279	0.00770774
Nepl9	FBgn0032613	1.11904	4.9109e-06	CG45076	FBgn0266446	0.720257	1.28e-15
Nf-YA	FBgn0035993	0.559224	0.00155416	CG45081	FBgn0266456	1.96612	0.0326461
Nf-YC	FBgn0029905	0.55747	0.00159668	CG45105	FBgn0266566	0.66153	0.000129
NFAT	FBgn0030505	0.325584	0.0326408	CG4511	FBgn0037843	0.501075	0.000297
NimB4	FBgn0028542	0.669956	0.0103205	CG45263	FBgn0266801	0.551791	2.21e-09
NitFhit	FBgn0024945	0.509937	0.0493276	CG4562	FBgn0038740	0.416425	0.00305999
NKAIN	FBgn0085442	0.263974	0.0440893	CG4570	FBgn0037844	0.998874	0.0211096
nkd	FBgn0002945	0.316767	0.0453339	CG4622	FBgn0035021	0.771136	6.58e-05
Nmd3	FBgn0023542	0.544074	0.0133661	CG46281	FBgn0283439	1.77606	0.0259481
Nnp-1	FBgn0022069	0.771647	0.000751598	CG46385	FBgn0286778	1.36248	7.96e-52
noc	FBgn0005771	0.331799	0.0247094	CG4678	FBgn0030778	0.433204	0.00110247
Non1	FBgn0028473	0.672544	8.50446e-11	CG4709	FBgn0032169	1.055	3.83e-07
Non2	FBgn0035370	0.456877	0.00974243	CG4712	FBgn0033818	1.45479	0.00142154
nonA-l	FBgn0015520	0.554432	0.000771318	CG4714	FBgn0033819	1.63577	3.26e-09
nop5	FBgn0026196	0.399429	0.0257158	CG4716	FBgn0033820	0.782339	2.53e-11
Nop60B	FBgn0259937	0.564897	0.000232375	CG4730	FBgn0039355	1.13934	5.99e-05
Nopp140	FBgn0037137	0.425969	0.0105857	CG4733	FBgn0038744	0.572153	3e-06
Not10	FBgn0260444	0.735072	4.2876e-05	CG4751	FBgn0032348	0.512093	7.9e-06
Not11	FBgn0034963	0.98396	1.60116e-05	CG4806	FBgn0260456	0.432724	0.0287721
Np	FBgn0265011	1.00423	0.0424461	CG4813	FBgn0039013	0.482026	0.0419038
nSyb	FBgn0013342	0.2895	0.00871791	CG4822	FBgn0031220	0.350972	0.0437935
NUCB1	FBgn0052190	0.663625	2.18423e-05	CG4829	FBgn0030796	0.417492	0.00552123
Nup153	FBgn0061200	0.356883	0.00368412	CG4849	FBgn0039566	0.418158	0.0486269
Nup214	FBgn0010660	0.524399	0.000449416	CG4887	FBgn0031318	1.15925	4.3e-26
Nup358	FBgn0039302	0.338056	0.00655987	CG4896	FBgn0031319	0.679645	1.44e-07
Nup58	FBgn0038722	0.499654	0.0424741	CG4901	FBgn0032194	0.537382	0.00225121
Nup62	FBgn0034118	0.7142	6.7776e-05	CG4951	FBgn0039563	0.576461	0.0208421
Nup98-96	FBgn0039120	0.518665	0.000160742	CG5003	FBgn0039554	0.691442	3.09e-06
obe	FBgn0038344	0.545188	0.0031577	CG5004	FBgn0260748	0.430937	0.000135
odd	FBgn0002985	0.962051	0.0184197	CG5098	FBgn0034300	1.03764	9.17e-28
ogre	FBgn0004646	0.291136	0.0321475	CG5114	FBgn0036460	0.703845	0.000197
opa	FBgn0003002	0.665384	0.0147448	CG5151	FBgn0036576	0.702681	3.35e-09
Orc1	FBgn0286788	1.10103	3.61928e-10	CG5316	FBgn0038704	0.384844	0.0031378
Osbp	FBgn0020626	0.441695	0.000630404	CG5327	FBgn0034363	1.33311	0.0253637
out	FBgn0259834	0.517309	0.0346829	CG5342	FBgn0037916	1.88001	0.00923449
ovo	FBgn0003028	0.369456	0.0253806	CG5367	FBgn0032228	1.96811	1.43e-05
pad	FBgn0038418	0.593694	0.0180117	CG5435	FBgn0032431	1.41865	0.035962
PAPLA1	FBgn0031990	0.478477	4.05359e-05	CG5445	FBgn0030838	0.915246	6.05e-19
par-6	FBgn0026192	0.353584	0.012482	CG5554	FBgn0034914	0.82352	1.35e-11
Parg	FBgn0023216	0.421213	0.0417594	CG5589	FBgn0036754	0.741263	0.00235113
Patr-1	FBgn0266053	0.507489	0.000564597	CG5618	FBgn0036975	0.502996	0.000112
Pcl	FBgn0003044	0.33484	0.0405048	CG5645	FBgn0036254	1.90509	9.03e-40
pcm	FBgn0020261	0.450087	0.00658893	CG5664	FBgn0037082	0.823018	5.81e-05
Pcyt1	FBgn0041342	0.254615	0.0397325	CG5674	FBgn0032656	1.24959	2.44e-27
Pcyt2	FBgn0035231	0.504419	0.00800976	CG5726	FBgn0034313	1.14714	4.95e-24
Pde8	FBgn0266377	0.282766	0.0334892	CG5728	FBgn0039182	0.505926	0.000138
PEK	FBgn0037327	0.334778	0.0293095	CG5746	FBgn0039186	0.453471	3.21e-05
pelo	FBgn0011207	0.400391	0.0372659	CG5787	FBgn0032454	1.50181	2.4e-27
peng	FBgn0015527	0.363885	0.048817	CG5800	FBgn0030855	1.41128	1.07e-28
Pep	FBgn0004401	0.314661	0.026576	CG5808	FBgn0027617	0.728329	0.00431885
Pex5	FBgn0023516	0.445126	0.0101476	CG5815	FBgn0027574	0.809191	1.39e-07
Pfrx	FBgn0027621	0.58967	1.39737e-05	CG5835	FBgn0038682	0.706463	0.00208372
PGRP-LA	FBgn0035975	0.372284	0.012455	CG5849	FBgn0038897	1.13319	1.19e-07
PGRP-LB	FBgn0037906	1.0049	0.0121117	CG5850	FBgn0032172	0.63264	6.78e-08
PGRP-LC	FBgn0035976	0.352604	0.0131949	CG5882	FBgn0039490	1.73654	0.000466
PGRP-LE	FBgn0030695	0.64158	0.00384351	CG5883	FBgn0036225	0.943969	0.00363865
ph-d	FBgn0004860	0.426171	0.0104298	CG5886	FBgn0039379	0.816472	2.22e-05
ph-p	FBgn0004861	0.446366	0.0022109	CG5913	FBgn0039385	0.923882	8.38e-07
phol	FBgn0035997	0.442754	0.00970993	CG5921	FBgn0029835	0.626127	0.00126908
Phs	FBgn0036522	0.796875	0.0102215	CG5938	FBgn0046247	0.452728	4.3e-05
Pi4KIIalpha	FBgn0037339	0.337761	0.0385305	CG5948	FBgn0039386	1.02052	0.0183302
PIG-H	FBgn0037535	0.7351	0.00658403	CG5953	FBgn0032587	0.953175	3.47e-23
PIG-V	FBgn0265174	0.657668	0.043246	CG5955	FBgn0036997	0.611156	0.0190002
PIP82	FBgn0024943	0.264173	0.0201068	CG6013	FBgn0038675	0.569935	0.000305
pira	FBgn0030420	0.409291	0.0411632	CG6040	FBgn0038679	0.295672	0.003455
pita	FBgn0034878	0.484084	0.0135581	CG6041	FBgn0029826	1.45023	1.67e-07
Pitslre	FBgn0016696	0.750965	1.93537e-05	CG6051	FBgn0039492	0.913398	4.95e-24
pix	FBgn0086706	0.354548	0.00209289	CG6066	FBgn0039488	0.943974	2.27e-12
Pka-C3	FBgn0000489	0.544025	0.00109602	CG6071	FBgn0036186	1.68776	1.66e-37
Pld	FBgn0286511	0.596817	0.000759241	CG6118	FBgn0038339	0.886228	0.0288684
pll	FBgn0010441	0.811049	0.000381378	CG6142	FBgn0039415	1.26807	0.015668
pnt	FBgn0003118	0.509195	0.00675038	CG6163	FBgn0036155	0.83105	0.000101
PNUTS	FBgn0053526	0.889668	7.20229e-10	CG6171	FBgn0026737	0.483619	0.0322001
PolH	FBgn0037141	1.13754	9.32246e-09	CG6225	FBgn0038072	1.05879	0.00808895
Polr2A	FBgn0003277	0.317977	0.0116358	CG6254	FBgn0037794	0.566974	0.00402303
Polr3H	FBgn0036188	0.675816	0.025652	CG6324	FBgn0030647	1.75008	0.0431754
Pop1	FBgn0026702	0.805089	0.0118852	CG6340	FBgn0030648	1.40358	2.47e-46
Porin2	FBgn0069354	0.855696	0.00647112	CG6418	FBgn0036104	0.664466	8.71e-08
POSH	FBgn0040294	0.537677	0.00838502	CG6420	FBgn0039451	0.240096	0.0388628
Pp2C1	FBgn0022768	0.37739	0.00910077	CG6424	FBgn0028494	1.25337	3.76e-16
Ppa	FBgn0020257	0.571563	1.20567e-05	CG6428	FBgn0029689	0.502792	0.00490145
Pph13	FBgn0023489	0.413255	0.00790376	CG6465	FBgn0037818	0.846724	0.000462
PQBP1	FBgn0039270	0.882314	0.00101705	CG6511	FBgn0035923	0.444959	0.0106468
PR-Set7	FBgn0011474	0.607178	0.00164707	CG6621	FBgn0037855	1.08459	9.1e-16
prage	FBgn0283741	0.767684	1.71431e-05	CG6654	FBgn0038301	0.473547	0.0118864
Prp3	FBgn0036915	0.356444	0.0318083	CG6686	FBgn0032388	1.09976	1.29e-28
Prp38	FBgn0050342	1.04718	4.86772e-08	CG6689	FBgn0037877	0.561622	1.91e-05
Prp39	FBgn0039600	0.453433	0.00696267	CG6695	FBgn0039215	1.11195	4.92e-18
prtp	FBgn0030329	0.385035	0.00539883	CG6700	FBgn0032305	1.41648	3.27e-35
Psa	FBgn0261243	0.323513	0.0409082	CG6712	FBgn0032408	1.44749	1.85e-16
qkr58E-1	FBgn0022986	0.525688	0.0316136	CG6753	FBgn0038070	1.00461	0.0172994
Rab21	FBgn0039966	0.574633	0.00543231	CG6765	FBgn0035903	0.418115	0.000328
Rab26	FBgn0086913	0.326361	0.0264793	CG6769	FBgn0030878	0.604775	1.48e-06
Rab32	FBgn0002567	0.932731	0.0195076	CG6785	FBgn0032399	1.9428	4.93e-23
Rab35	FBgn0031090	0.418505	0.000918463	CG6791	FBgn0037918	1.09842	3.87e-31
Rab40	FBgn0030391	0.446239	0.0143885	CG6813	FBgn0037923	0.896675	0.0161746
RabX1	FBgn0015372	0.468439	0.0094296	CG6834	FBgn0037935	0.553174	0.000154
Rac1	FBgn0010333	0.405613	0.00498935	CG6843	FBgn0036827	1.58904	1.05e-27
Rack1	FBgn0020618	0.431584	1.71937e-05	CG6845	FBgn0035099	1.39748	5.88e-13
Ranbp21	FBgn0031051	0.538976	0.000398067	CG6912	FBgn0038290	0.825524	1.13e-06
RanBPM	FBgn0262114	0.545164	0.000207351	CG6923	FBgn0037944	1.0718	1.06e-28
RanGAP	FBgn0003346	0.589063	0.0165248	CG6996	FBgn0036950	1.52791	0.00768557
Ras85D	FBgn0003205	0.432022	0.00143571	CG7065	FBgn0030091	0.741874	1.34e-10
Rassf	FBgn0039055	0.35502	0.0451487	CG7069	FBgn0038952	0.862276	0.012982
RASSF8	FBgn0261986	0.343064	0.0103205	CG7110	FBgn0032521	0.384717	0.0451763
Rat1	FBgn0031868	0.76723	0.00128542	CG7115	FBgn0027515	0.263562	0.0308709
Ravus	FBgn0038128	0.956735	0.00247316	CG7131	FBgn0038598	1.23151	1.29e-06
raw	FBgn0003209	0.374892	0.0234626	CG7139	FBgn0027532	0.588918	6.39e-08
Rbf	FBgn0015799	0.332158	0.0357811	CG7142	FBgn0038595	0.739726	0.0231411
Rbm13	FBgn0030067	0.541503	0.036545	CG7183	FBgn0038583	1.32158	4.18e-14
Rbp1	FBgn0260944	0.543151	0.000831431	CG7206	FBgn0030892	1.52771	5.66e-29
Rbp1-like	FBgn0030479	0.38688	0.0497615	CG7239	FBgn0031740	0.809092	8.25e-07
Rcd-1	FBgn0031047	0.336267	0.0379781	CG7255	FBgn0036493	0.506754	0.0145082
Rcd1	FBgn0033897	0.316155	0.0335826	CG7290	FBgn0036949	1.30492	6.66e-05
Rcd5	FBgn0263832	0.511742	0.0012482	CG7298	FBgn0036948	0.572004	0.00497391
Rchy1	FBgn0031816	0.456228	0.0309478	CG7341	FBgn0036777	1.41151	1.97e-15
rdog	FBgn0039644	0.834443	2.04377e-06	CG7368	FBgn0036179	0.677722	5.07e-05
Ref1	FBgn0010774	0.85443	5.38366e-06	CG7387	FBgn0035852	1.59592	0.00547404
Reg-5	FBgn0015801	0.45692	0.00285975	CG7453	FBgn0030991	0.637489	5.53e-07
Rel	FBgn0014018	0.482075	0.000211761	CG7457	FBgn0035812	1.1806	6.29e-12
repo	FBgn0011701	0.53771	0.00016156	CG7458	FBgn0037144	1.20065	0.000148
rho	FBgn0004635	0.572933	0.00202035	CG7519	FBgn0037087	0.584858	0.0391093
Rho1	FBgn0014020	0.359502	0.00341325	CG7564	FBgn0036734	1.21452	2.49e-28
RhoGAP16F	FBgn0030893	0.901607	0.000125341	CG7656	FBgn0036516	0.609614	3.21e-07
RhoGAP18B	FBgn0261461	0.534227	0.000433998	CG7692	FBgn0036714	0.370287	0.0320358
RhoGAP5A	FBgn0029778	0.781173	5.30548e-05	CG7702	FBgn0038638	0.582093	0.0132703
RhoGAP92B	FBgn0038747	0.427133	0.0121117	CG7706	FBgn0038640	0.811551	9.87e-06
RIOK1	FBgn0036187	1.00265	7.44862e-09	CG7728	FBgn0036686	1.13805	1.65e-18
Rm62	FBgn0003261	0.384703	0.000299918	CG7744	FBgn0034447	0.532197	0.0378941
RNaseZ	FBgn0028426	0.772145	0.000738971	CG7745	FBgn0033616	0.440351	0.0450403
rngo	FBgn0030753	0.34629	0.0424205	CG7766	FBgn0030087	0.21619	0.0200457
RpL13	FBgn0011272	0.786117	7.29485e-13	CG7839	FBgn0036124	1.05861	4.05e-15
RpL17	FBgn0029897	0.300922	0.0179864	CG7857	FBgn0026738	0.940546	1.4e-05
RpL18	FBgn0035753	0.29369	0.0334596	CG7879	FBgn0035235	0.937585	2.03e-11
RpL19	FBgn0285950	0.706961	2.20264e-08	CG7903	FBgn0039730	0.399864	0.0118952
RpL21	FBgn0032987	0.708932	6.32383e-11	CG7924	FBgn0036416	1.68728	0.00326359
RpL22	FBgn0015288	0.480077	3.57569e-06	CG7974	FBgn0035254	0.798823	0.0010904
RpL23	FBgn0010078	0.365246	0.0165459	CG8010	FBgn0031008	0.645362	0.000167
RpL23A	FBgn0026372	0.255118	0.0204429	CG8046	FBgn0033388	0.846419	0.0223248
RpL24	FBgn0032518	0.828385	6.52092e-12	CG8051	FBgn0031012	1.3936	2.91e-19
RpL24-like	FBgn0037899	0.691506	8.1847e-07	CG8060	FBgn0034113	0.832531	1.67e-08
RpL26	FBgn0036825	0.59614	3.89703e-09	CG8079	FBgn0034002	1.17067	7.01e-10
RpL3	FBgn0020910	0.28905	0.0143885	CG8086	FBgn0032010	0.251439	0.0274131
RpL34b	FBgn0037686	0.272458	0.0184787	CG8112	FBgn0037612	0.476917	0.0156756
RpL35A	FBgn0037328	0.346079	0.00193151	CG8173	FBgn0030864	0.726878	0.0339509
RpL4	FBgn0003279	0.445992	1.39683e-05	CG8176	FBgn0037702	0.263977	0.0101897
RpL6	FBgn0039857	0.531524	1.88529e-06	CG8188	FBgn0030863	1.10638	3.39e-33
RpL7	FBgn0005593	0.335825	0.00268196	CG8219	FBgn0035693	1.65741	1.35e-17
RpL7A	FBgn0014026	0.242007	0.0342476	CG8223	FBgn0037624	0.660258	8.64e-07
RpL8	FBgn0261602	0.688987	9.71008e-13	CG8229	FBgn0033356	0.512958	2.21e-06
RpLP0	FBgn0000100	0.843759	1.29643e-17	CG8252	FBgn0033344	1.74617	0.000233
Rpn13	FBgn0033886	0.351413	0.032656	CG8281	FBgn0035824	1.03081	3.08e-11
RpS10b	FBgn0285947	0.368054	0.0219417	CG8289	FBgn0030854	0.567589	6.71e-05
RpS11	FBgn0033699	0.570988	3.94969e-06	CG8292	FBgn0032004	1.11446	0.0249705
RpS17	FBgn0005533	0.416928	0.0121937	CG8301	FBgn0037717	1.36908	5.48e-36
RpS23	FBgn0033912	0.398691	0.00856238	CG8312	FBgn0037720	0.618542	1.02e-10
RpS24	FBgn0261596	0.434539	0.000882833	CG8319	FBgn0037722	0.809856	0.00116735
RpS25	FBgn0086472	0.30762	0.0107185	CG8379	FBgn0037638	0.351414	0.0249279
RpS3	FBgn0002622	0.320613	0.00433703	CG8435	FBgn0034084	0.61581	0.0235837
RpS30	FBgn0038834	0.617319	2.30119e-10	CG8461	FBgn0038235	0.688249	0.0488684
RpS4	FBgn0011284	0.531679	2.01692e-07	CG8483	FBgn0038126	0.860714	0.00586178
RpS5a	FBgn0002590	0.43082	7.32958e-05	CG8490	FBgn0033715	0.679518	0.0495726
RpS6	FBgn0261592	0.603948	6.34754e-09	CG8500	FBgn0037754	0.565061	4e-10
RpS7	FBgn0039757	0.316791	0.00370469	CG8545	FBgn0033741	1.14032	1.6e-12
RpS8	FBgn0039713	0.59247	2.16419e-08	CG8547	FBgn0033919	0.419299	5.59e-06
RpS9	FBgn0010408	0.589607	2.35541e-08	CG8611	FBgn0027602	0.571152	0.00132103
Rrp4	FBgn0034879	0.651892	0.0293095	CG8617	FBgn0033925	0.676299	3.79e-06
Rsph1	FBgn0032478	0.739659	0.045922	CG8635	FBgn0033317	0.748397	5.61e-10
rush	FBgn0025381	0.638848	5.68826e-06	CG8665	FBgn0032945	0.492955	0.00423188
rux	FBgn0003302	0.722763	0.000785513	CG8677	FBgn0026577	0.432632	1.26e-06
S6KL	FBgn0283473	0.762238	2.29527e-09	CG8679	FBgn0032934	1.72899	2.58e-57
Sam-S	FBgn0005278	0.28403	0.0167118	CG8740	FBgn0027585	0.576644	8.82e-11
sano	FBgn0034408	0.611348	4.57229e-05	CG8765	FBgn0036900	0.872782	2.47e-15
Sap30	FBgn0030788	0.564247	0.0102215	CG8777	FBgn0033376	0.575685	0.0012585
Sarm	FBgn0262579	0.361023	0.00163122	CG8800	FBgn0033408	1.62397	0.00486812
sas	FBgn0002306	0.390243	0.00211963	CG8814	FBgn0031478	0.251732	0.0330508
Sas10	FBgn0029755	1.25793	4.96817e-09	CG8833	FBgn0036386	0.925818	5.86e-08
sau	FBgn0267378	0.357428	0.00391124	CG8841	FBgn0033713	0.67987	8.4e-08
scaf6	FBgn0261872	0.540673	0.00691484	CG8851	FBgn0031546	2.48935	0.0333486
scra	FBgn0261385	0.8289	4.12138e-06	CG8878	FBgn0027504	1.08134	1.96e-27
scrib	FBgn0263289	0.328459	0.00318143	CG8907	FBgn0038466	0.770727	0.00852699
scyl	FBgn0041094	0.35027	0.0399058	CG8908	FBgn0034493	0.901449	1.12e-08
Sec22	FBgn0260855	0.576704	9.88576e-06	CG8910	FBgn0025833	0.246379	0.0396201
Seipin	FBgn0040336	0.768422	0.0417286	CG8929	FBgn0034504	0.710931	1.62e-13
SF1	FBgn0025571	0.578984	0.000730431	CG8939	FBgn0030720	1.40532	1.44e-21
Sf3a1	FBgn0266917	0.513552	0.00331033	CG8944	FBgn0030680	0.671278	1.77e-08
Sf3b1	FBgn0031266	0.702954	1.006e-06	CG8963	FBgn0034181	0.619532	1.21e-09
Sf3b6	FBgn0035692	0.414202	0.0217242	CG9003	FBgn0033639	0.613949	9.84e-12
Sgf11	FBgn0036804	0.661355	0.024922	CG9004	FBgn0035336	0.594819	0.00361317
Shc	FBgn0015296	0.533619	0.00809811	CG9123	FBgn0030629	1.05302	4.22e-06
shop	FBgn0030966	0.746505	0.00129016	CG9164	FBgn0030634	0.345178	0.0109313
sigmar	FBgn0034894	0.335845	0.0499974	CG9170	FBgn0030716	0.728371	3.84e-16
sima	FBgn0266411	0.333523	0.0240782	CG9246	FBgn0032925	0.370357	0.0072206
Sin	FBgn0028402	0.548477	0.0334892	CG9253	FBgn0032919	0.380735	0.00201774
Sirt1	FBgn0024291	0.587087	0.000123815	CG9286	FBgn0038183	0.660421	0.0203044
Sirt7	FBgn0039631	0.496662	0.0369003	CG9356	FBgn0037688	0.507537	0.00502953
sktl	FBgn0016984	0.667845	8.50282e-07	CG9380	FBgn0035094	1.39488	0.0127909
slam	FBgn0043854	0.923626	1.56579e-05	CG9411	FBgn0030569	0.977379	0.0113547
Slbp	FBgn0041186	0.579924	0.0254357	CG9447	FBgn0033110	1.51973	1.28e-05
slp1	FBgn0003430	1.20811	2.32689e-06	CG9586	FBgn0032101	0.416089	0.0105888
Slu7	FBgn0039626	0.622081	0.0203341	CG9593	FBgn0038365	1.5759	2.14e-06
Smyd4-4	FBgn0027495	0.598205	0.000112227	CG9609	FBgn0030787	0.80339	7.96e-07
SmydA-3	FBgn0262599	0.737634	0.0361475	CG9646	FBgn0034184	0.57834	1.21e-10
SmydA-8	FBgn0053548	0.476344	0.00956541	CG9663	FBgn0031516	0.526884	0.00539881
snoRNA:Me28S-A1322	FBgn0015543	0.742513	0.0236422	CG9705	FBgn0036661	0.889498	2.69e-16
snRNP-U1-70K	FBgn0016978	0.771522	0.000186067	CG9727	FBgn0037445	0.500505	1.8e-07
Socs36E	FBgn0041184	0.424657	0.0151339	CG9743	FBgn0039756	0.507526	0.000392
sofe	FBgn0030242	0.938006	0.0279604	CG9775	FBgn0037261	0.496095	1.64e-06
Son	FBgn0037716	0.507881	0.0226264	CG9776	FBgn0027866	0.986652	1.8e-22
Sox14	FBgn0005612	1.15703	3.5472e-13	CG9782	FBgn0030763	0.418099	0.0264333
SoxN	FBgn0029123	0.451006	0.000334149	CG9795	FBgn0037234	0.477341	8.52e-05
Sp212	FBgn0053329	0.494995	0.0291802	CG9864	FBgn0034490	1.18685	0.00112974
spartin	FBgn0037265	0.445537	0.0175784	CG9902	FBgn0030757	0.727103	0.00315687
spi	FBgn0005672	0.360465	0.00927753	CG9932	FBgn0262160	0.971676	3.07e-22
spidey	FBgn0029975	0.393577	0.00233882	CG9933	FBgn0028965	1.11648	4.58e-15
spin	FBgn0086676	0.374449	0.022659	CG9945	FBgn0034527	1.39369	2.72e-31
spir	FBgn0003475	0.27174	0.02827	CG9986	FBgn0039589	0.925098	1.33e-05
Spn27A	FBgn0028990	0.437516	0.00956541	CG9992	FBgn0030744	0.488869	0.0121798
Spps	FBgn0039169	0.864404	4.50889e-06	Charon	FBgn0031317	0.572447	0.000934
spri	FBgn0085443	0.325607	0.00938506	chas	FBgn0263258	0.544813	5.23e-09
sprt	FBgn0082585	0.8374	3.89248e-06	chb	FBgn0021760	0.231544	0.0333544
Spx	FBgn0015818	0.584136	0.0221435	Chd1	FBgn0250786	0.358072	8.18e-05
spz	FBgn0003495	0.6481	4.94634e-06	CHES-1-like	FBgn0029504	0.878289	3.3e-23
spz3	FBgn0031959	0.505492	0.0321265	chico	FBgn0024248	0.488456	1.92e-06
sqz	FBgn0010768	0.510096	0.0119867	chif	FBgn0000307	0.238825	0.0239012
Srp54	FBgn0024285	0.642572	5.17832e-07	chinmo	FBgn0086758	0.218141	0.0342447
Sry-delta	FBgn0003512	0.554258	0.00478003	CHKov2	FBgn0039328	0.841101	1.1e-10
ssp6	FBgn0035676	0.546071	6.87759e-05	chm	FBgn0028387	0.626374	0.000116
Ssrp	FBgn0010278	0.98335	4.90775e-10	CHMP2B	FBgn0035589	0.77622	3.19e-05
sstn	FBgn0036476	0.497433	0.0317371	chn	FBgn0015371	0.668462	9.27e-17
Ssu72	FBgn0031054	0.441301	0.026576	Chro	FBgn0044324	0.503572	2.19e-06
ssx	FBgn0024987	0.322974	0.039286	Chs2	FBgn0029091	1.18825	0.000166
sta	FBgn0003517	0.559475	1.2237e-06	Chsy	FBgn0030662	0.86407	2.15e-08
Stam	FBgn0027363	0.630184	6.37429e-08	Cht6	FBgn0263132	0.974844	2.31e-15
stau	FBgn0003520	0.385444	0.00257839	CIAPIN1	FBgn0001977	0.605269	5.26e-05
stc	FBgn0001978	0.402312	0.00924967	cib	FBgn0026084	0.354399	0.00320766
Strica	FBgn0033051	1.24786	0.0134731	cic	FBgn0262582	1.22371	2.33e-42
STUB1	FBgn0027052	0.524507	0.000958038	cindr	FBgn0027598	0.252355	0.00784706
stv	FBgn0086708	0.555493	4.23983e-06	Cip4	FBgn0035533	0.283105	0.00524851
stw	FBgn0286203	0.692773	1.88461e-07	Cirl	FBgn0033313	0.634985	7.6e-14
Su(Tpl)	FBgn0014037	0.557824	0.000188334	Ciz1	FBgn0027567	1.50921	2.06e-59
su(w[a])	FBgn0003638	0.574129	0.00344058	CkIIalpha-i3	FBgn0025676	0.720339	2.86e-05
sug	FBgn0033782	1.16554	4.56805e-06	CkIIbeta	FBgn0000259	0.45244	5.42e-07
Surf6	FBgn0038746	1.17738	2.41323e-06	ckn	FBgn0033987	0.541332	4.61e-09
sw	FBgn0003654	0.441188	0.00321495	Cks30A	FBgn0010314	1.06734	0.0100981
swm	FBgn0002044	0.44602	0.00164707	Claspin	FBgn0052251	1.41058	0.000515
Syx18	FBgn0039212	0.733266	0.000678309	Clk	FBgn0023076	0.461023	3.26e-05
Syx1A	FBgn0013343	0.242271	0.0477829	cmb	FBgn0036365	0.727901	3.6e-13
Syx5	FBgn0011708	0.572889	7.43736e-06	CNBP	FBgn0034802	1.48552	7.82e-66
Tab2	FBgn0086358	0.28918	0.0320959	cnc	FBgn0262975	0.818327	8.33e-14
Taf12	FBgn0011290	0.450854	0.00963069	Cngl	FBgn0263257	1.10976	2.36e-39
Taf6	FBgn0010417	0.656023	1.71937e-05	cnn	FBgn0013765	1.0045	3.98e-20
Taf7	FBgn0024909	0.786331	0.00777263	cno	FBgn0259212	0.459801	1.73e-07
Tak1	FBgn0026323	0.324884	0.0215839	Cnx14D	FBgn0264077	1.71069	0.0128767
Tango2	FBgn0030503	0.842465	0.0117419	comm2	FBgn0041160	0.730113	1.38e-06
tara	FBgn0040071	0.719928	4.08571e-06	Cont	FBgn0037240	0.405536	0.000102
Task6	FBgn0038165	0.319735	0.0417594	Coop	FBgn0263240	0.997394	2.55e-05
Tdrd3	FBgn0036450	0.648781	3.39689e-05	Coq5	FBgn0030460	0.799085	0.000762
Tfb1	FBgn0033929	0.438404	0.024922	CoRest	FBgn0261573	0.464182	1.21e-05
TfIIA-L	FBgn0011289	0.734017	1.31098e-07	Corin	FBgn0033192	0.418605	1.61e-05
TfIIEalpha	FBgn0015828	0.622924	0.000851083	Cortactin	FBgn0025865	0.807361	3.65e-11
Tgi	FBgn0036373	0.493586	0.00235054	corto	FBgn0010313	0.397101	3.13e-06
Tie	FBgn0014073	0.363565	0.0152727	Cow	FBgn0039054	0.540953	3.38e-11
Topors	FBgn0267351	0.638011	0.000922966	Cp190	FBgn0000283	1.08163	5.18e-27
tow	FBgn0035719	0.395831	0.0189361	cpa	FBgn0034577	0.607034	5.3e-07
TpnC73F	FBgn0010424	0.549013	0.0110009	cpo	FBgn0263995	0.743347	2.55e-19
tra	FBgn0003741	1.08872	1.29959e-11	Cpr100A	FBgn0039805	0.666599	2.94e-15
tra2	FBgn0003742	0.581069	0.00503049	Cpr49Ac	FBgn0033725	2.01684	1.42e-109
Traf4	FBgn0026319	0.700833	0.00113594	Cpr76Bc	FBgn0036880	1.20022	0.00138017
tral	FBgn0041775	0.415642	0.000927415	Cpsf5	FBgn0035987	0.665589	6.99e-08
TRAM	FBgn0040340	0.408598	0.0320968	Cpsf6	FBgn0035872	0.448157	4.71e-05
trbl	FBgn0028978	1.23078	1.45417e-12	CR11386	FBgn0260447	2.00749	0.0167982
trc	FBgn0003744	0.330386	0.0132375	CR17438	FBgn0030116	2.34909	1.01e-10
Tret1-2	FBgn0033644	0.756758	0.0334892	CR18217	FBgn0036646	0.527779	0.0360429
Trf2	FBgn0261793	0.248801	0.049537	CR18228	FBgn0037560	0.53585	0.0104365
Trf4-1	FBgn0030049	0.482148	0.00579667	CR31427	FBgn0051427	2.93359	0.000841
Tsc1	FBgn0026317	0.31028	0.0422553	CR33222	FBgn0053222	1.57082	0.0187063
Tsp42Ej	FBgn0033132	0.325242	0.0466044	CR40450	FBgn0085734	1.33632	0.000131
Ttd14	FBgn0284257	0.246417	0.0469938	CR6900	FBgn0030958	1.24937	0.0147717
tth	FBgn0030502	0.470497	0.00434333	CrebB	FBgn0265784	0.273949	0.00912486
TTLL12	FBgn0033225	0.507544	0.0233056	crm	FBgn0000376	0.784613	3.02e-11
TTLL6B	FBgn0039501	0.778034	0.000528814	crol	FBgn0020309	0.711069	2.64e-15
ttm50	FBgn0250874	0.458699	0.00963086	CROT	FBgn0039543	0.317549	0.0164206
tub	FBgn0003882	0.495316	0.00135639	Crtc	FBgn0036746	0.791531	4.2e-14
TyrRS	FBgn0027080	0.461553	0.000553848	Cse1	FBgn0022213	0.588356	5.85e-06
U4-U6-60K	FBgn0036733	0.977435	9.13643e-08	ct	FBgn0004198	1.25893	6.32e-42
Ubc10	FBgn0026316	0.466152	0.00381968	CTCF	FBgn0035769	0.908032	4.53e-10
Ubi-p5E	FBgn0086558	0.857985	1.67432e-07	CtIP	FBgn0036991	1.30891	8.04e-12
Ubi-p63E	FBgn0003943	1.15313	9.61795e-16	ctp	FBgn0011760	1.34452	1.09e-64
UBL3	FBgn0026076	0.67421	1.13225e-07	ctrip	FBgn0260794	1.0221	6.55e-33
Ucp4A	FBgn0030872	0.447058	0.00510985	Cul3	FBgn0261268	0.318757	0.00537171
Ugt37D1	FBgn0040260	0.382748	0.0421953	cv-2	FBgn0000395	0.716955	3.13e-09
unc-119	FBgn0025549	0.406364	0.00584261	cv-d	FBgn0265048	0.445007	0.000892
und	FBgn0283478	0.833001	1.21398e-14	Cwc25	FBgn0031452	1.7498	1.44e-29
up	FBgn0004169	0.550604	4.891e-07	cwo	FBgn0259938	1.00678	3.86e-23
upd3	FBgn0053542	0.793815	0.00409889	cyc	FBgn0023094	0.68074	1.34e-06
Upf1	FBgn0030354	0.577696	7.82729e-06	CycD	FBgn0010315	0.664341	0.00114262
Upf3	FBgn0034923	0.611218	0.0166089	CycT	FBgn0025455	0.715479	7.59e-17
ush	FBgn0003963	0.402576	0.0475576	Cyp12d1-p	FBgn0050489	1.25526	1.07e-18
usp	FBgn0003964	0.558143	1.00921e-05	Cyp12e1	FBgn0037817	0.675886	0.0206165
Usp12-46	FBgn0039025	0.449911	0.0324463	Cyp18a1	FBgn0010383	0.353692	0.0321149
Usp15-31	FBgn0050421	0.495871	0.00016156	Cyp28d2	FBgn0031688	0.556159	0.0454739
Usp20-33	FBgn0033916	0.378834	0.0288584	Cyp305a1	FBgn0036910	0.394391	0.0458216
Vdup1	FBgn0035103	0.531177	0.000365453	Cyp309a1	FBgn0031432	0.869021	3.96e-07
velo	FBgn0035713	0.357005	0.0183851	Cyp309a2	FBgn0041337	0.824397	0.00278445
verm	FBgn0261341	0.407518	0.000567535	Cyp4d14	FBgn0023541	1.29229	0.00511266
viaf	FBgn0036237	0.554234	0.000176298	Cyp4e1	FBgn0015034	1.11573	4.59e-07
vig2	FBgn0046214	0.45698	0.00316482	Cyp4e2	FBgn0014469	0.867823	3.07e-11
vn	FBgn0003984	0.432099	0.0131529	Cyp4p1	FBgn0015037	0.748319	1.96e-11
Vps53	FBgn0031598	0.397509	0.0468832	Cyp4p2	FBgn0033395	0.744693	1.27e-10
vri	FBgn0016076	0.65519	0.000183255	Cyp4p3	FBgn0033397	0.992423	4.18e-12
Vrp1	FBgn0243516	0.287622	0.0379781	Cyp6a19	FBgn0033979	1.10889	0.0077846
vrs	FBgn0286507	0.533327	0.024922	Cyp6d4	FBgn0039006	0.645728	0.00425784
w	FBgn0003996	0.465508	0.00106295	Cyp9f3	FBgn0038034	1.2744	1.34e-13
wash	FBgn0033692	0.596088	0.000138584	D19A	FBgn0022935	0.892706	1.07e-11
wcd	FBgn0262560	0.958019	8.43582e-05	daed	FBgn0031398	0.698877	0.0423959
wcy	FBgn0030812	0.452699	0.00544223	dar1	FBgn0263239	1.08044	9.19e-11
wda	FBgn0039067	0.566964	0.0179864	dare	FBgn0015582	0.662579	0.0108699
wdp	FBgn0034718	0.578633	3.23216e-06	Dark	FBgn0263864	0.272026	0.0486269
wds	FBgn0040066	0.537619	0.00817654	dati	FBgn0262636	1.07144	1.65e-29
wgn	FBgn0030941	0.488879	0.000306789	daw	FBgn0031461	1.72248	1.05e-57
wkd	FBgn0037917	0.389332	0.00426083	Daxx	FBgn0031820	1.47968	4.3e-54
wmd	FBgn0034876	0.389823	0.00829136	dbe	FBgn0020305	0.4803	0.0279634
Wsck	FBgn0046685	0.460338	0.0441964	dbr	FBgn0067779	0.327219	0.0150384
Xbp1	FBgn0021872	0.379155	0.00151678	dco	FBgn0002413	0.268412	0.00669495
Xe7	FBgn0010772	0.592411	0.000217778	Dcp-1	FBgn0010501	0.812423	0.000499
Xpac	FBgn0004832	0.656119	0.027568	DCP2	FBgn0036534	0.284773	0.00150671
XRCC1	FBgn0026751	0.697214	0.0015498	Dcr-2	FBgn0034246	1.37314	1.72e-28
Xrp1	FBgn0261113	1.17324	0.00218904	Ddc	FBgn0000422	0.577278	5.37e-07
Xxylt	FBgn0034959	0.284445	0.041685	Debcl	FBgn0029131	0.329417	0.0474697
Yippee	FBgn0026749	0.682339	1.2891e-05	DEF8	FBgn0046296	0.703041	0.000418
yki	FBgn0034970	1.12834	2.33515e-16	del	FBgn0086251	0.570276	0.0425938
Ythdc1	FBgn0027616	0.440515	0.0179266	Dg	FBgn0034072	0.384825	6.9e-05
ytr	FBgn0021895	0.440292	0.00409889	dgo	FBgn0086898	0.436362	0.0229047
yuri	FBgn0045842	0.456425	0.0225975	Dgp-1	FBgn0027836	1.13329	8.57e-30
z	FBgn0004050	0.744827	3.92973e-07	dgt1	FBgn0039710	0.926411	1.53e-08
ZAP3	FBgn0052685	0.306337	0.0397325	dgt2	FBgn0032390	0.72914	0.00998273
ZC3H3	FBgn0035900	0.932322	7.8102e-05	Dif	FBgn0011274	0.928227	1.91e-17
Zcchc7	FBgn0036668	0.31865	0.0267422	dikar	FBgn0261934	1.04739	4.74e-33
zfh1	FBgn0004606	0.375787	0.00580874	dila	FBgn0033447	1.31133	0.00460405
Zfrp8	FBgn0021875	0.672341	0.0106652	DIP1	FBgn0024807	1.68851	3.14e-73
Zif	FBgn0037446	0.572953	0.00154465	disco	FBgn0000459	0.940809	4.44e-09
ZIPIC	FBgn0039740	1.32252	8.2586e-08	disco-r	FBgn0285879	1.02796	2.1e-18
zld	FBgn0259789	0.380968	0.0237221	disp	FBgn0029088	0.813379	1.1e-10
				dl	FBgn0260632	0.363363	0.000563
				dlg1	FBgn0001624	0.362425	1.24e-05
				Dlg5	FBgn0032363	0.917539	0.00768167
				Dlip3	FBgn0040465	0.578242	0.000132
				Dll	FBgn0000157	0.430886	0.00601639
				dlp	FBgn0041604	0.516977	5.64e-05
				dlt	FBgn0024510	0.434919	0.0106943
				DMAP1	FBgn0034537	0.37833	0.027699
				dmt	FBgn0278604	1.5201	3.88e-38
				Dmtn	FBgn0037443	0.614973	5.82e-09
				Dnai2	FBgn0036195	1.78134	0.0323923
				DNAlig3	FBgn0286075	1.57847	1.94e-33
				DNAlig4	FBgn0030506	0.418342	0.0367062
				Doa	FBgn0265998	0.353426	7.98e-05
				dom	FBgn0020306	0.548992	8.53e-08
				dome	FBgn0043903	0.339327	0.000925
				DopEcR	FBgn0035538	0.539892	8.58e-11
				DOR	FBgn0035542	0.255255	0.00588502
				Dora	FBgn0085430	0.369847	2.73e-05
				dos	FBgn0016794	0.345651	0.0104524
				Dp1	FBgn0027835	0.445452	3.39e-06
				Dpit47	FBgn0266518	0.588367	0.00152751
				dpp	FBgn0000490	0.667971	7.25e-10
				dpr12	FBgn0085414	0.346954	0.000108
				dpr15	FBgn0037993	0.381156	0.0442006
				dpr17	FBgn0051361	0.354394	0.00696743
				dpr20	FBgn0035170	0.264023	0.0398803
				dpr3	FBgn0053516	1.39308	9.67e-37
				dpr4	FBgn0053512	0.288263	0.0114281
				Dr	FBgn0000492	0.782777	0.000635
				Drak	FBgn0052666	0.784278	1.36e-16
				dre4	FBgn0002183	1.17841	6.08e-30
				Dredd	FBgn0020381	1.3909	2.03e-13
				Drep1	FBgn0024732	0.480153	0.000638
				Drep2	FBgn0028408	0.365645	0.000459
				drongo	FBgn0020304	0.239871	0.00823105
				Drp1	FBgn0026479	0.424163	0.000133
				Dscam1	FBgn0033159	0.391631	2.2e-05
				Dscam2	FBgn0265296	0.683159	7.37e-15
				dsh	FBgn0000499	0.320254	0.0160732
				Dsor1	FBgn0010269	0.379943	0.0117113
				dsx	FBgn0000504	0.975135	1.16e-14
				Dtg	FBgn0038071	0.928366	0.00656415
				dup	FBgn0000996	0.672602	0.00551988
				dwg	FBgn0000520	1.11864	1.19e-12
				dx	FBgn0000524	1.46043	9.41e-23
				Dyro	FBgn0036152	0.835015	2.65e-11
				dysc	FBgn0264006	1.01519	1.67e-32
				E(bx)	FBgn0000541	0.250784	0.0055477
				e(r)	FBgn0011586	0.447227	0.000667
				E(spl)m2-BFM	FBgn0002592	1.2403	0.00167116
				E(spl)mbeta-HLH	FBgn0002733	0.790536	0.00515714
				E(var)3-9	FBgn0260243	1.50783	6.9e-33
				E(z)	FBgn0000629	0.684249	2.55e-05
				E23	FBgn0020445	0.484615	0.00536449
				E2f1	FBgn0011766	0.657186	1.63e-14
				E5	FBgn0008646	0.751069	0.0242624
				Eaf	FBgn0033166	1.27572	1.63e-44
				Eaf6	FBgn0035624	0.742307	0.00313293
				eag	FBgn0000535	0.293392	0.00579736
				ear	FBgn0026441	1.22455	7.19e-32
				east	FBgn0261954	0.204444	0.0262669
				ebd1	FBgn0035153	1.35631	6.82e-28
				ebd2	FBgn0037076	0.764727	0.00335425
				ec	FBgn0000542	0.540732	6.86e-06
				ecd	FBgn0000543	0.644935	8.83e-06
				ect	FBgn0000451	0.960382	4.79e-05
				Edc3	FBgn0036735	0.834663	2.44e-20
				edl	FBgn0023214	0.525098	0.0294899
				EDTP	FBgn0027506	0.431703	9.41e-05
				Efa6	FBgn0051158	0.413789	1.85e-06
				egh	FBgn0001404	0.70363	8.65e-16
				Ehbp1	FBgn0034180	0.453877	7.01e-06
				eIF1A	FBgn0026250	0.308075	0.000828
				eIF2alpha	FBgn0261609	0.39401	0.00047
				eIF2Bdelta	FBgn0034858	0.662275	9.14e-06
				eIF2beta	FBgn0004926	0.682325	1.95e-09
				eIF3a	FBgn0037249	0.22297	0.0151069
				eIF3b	FBgn0034237	0.255763	0.00366558
				eIF3d1	FBgn0040227	0.566479	1.61e-09
				eIF3f1	FBgn0037270	0.545188	8.94e-10
				eIF3g1	FBgn0029629	0.865057	2.84e-18
				eIF3h	FBgn0022023	0.585268	4.92e-11
				eIF4E1	FBgn0015218	0.212902	0.0408026
				eIF4EHP	FBgn0053100	0.65195	6.03e-15
				eIF4G2	FBgn0260634	0.674016	4.47e-16
				eIF5B	FBgn0026259	0.558678	1.8e-09
				eIF6	FBgn0034915	1.26931	3.51e-27
				Eip74EF	FBgn0000567	0.326734	0.00145558
				Eip75B	FBgn0000568	0.284781	0.00105713
				elB	FBgn0004858	0.3166	0.00757329
				EloA	FBgn0039066	0.591229	2.31e-07
				EloB	FBgn0023212	0.585226	1.35e-08
				Elp1	FBgn0037926	0.61638	6.29e-06
				Elys	FBgn0031052	0.485474	1.12e-05
				ems	FBgn0000576	1.06196	1.05e-05
				ena	FBgn0000578	0.33975	0.00101131
				enc	FBgn0004875	0.616493	7.81e-14
				EndoA	FBgn0038659	0.333622	9.22e-05
				enok	FBgn0034975	0.397413	5.12e-05
				ens	FBgn0264693	0.64312	4.35e-15
				Eogt	FBgn0264672	0.519963	0.000442
				Ercc1	FBgn0028434	1.0989	0.0316094
				eRF1	FBgn0036974	0.356775	0.000221
				Erk7	FBgn0052703	1.96737	1.61e-15
				escl	FBgn0032391	1.11564	4e-05
				Est-P	FBgn0000594	1.11896	0.00877525
				et	FBgn0031055	0.487138	0.0325497
				ETHR	FBgn0038874	0.875763	4.89e-05
				Ets21C	FBgn0005660	1.60716	7.19e-33
				Ets96B	FBgn0039225	0.771177	0.0218849
				Ets97D	FBgn0004510	0.659364	0.00446356
				Ets98B	FBgn0005659	1.34734	6.42e-38
				Evi5	FBgn0262740	0.222474	0.0309798
				ewg	FBgn0005427	0.941182	9.15e-24
				ex	FBgn0004583	0.442247	3.26e-05
				exp	FBgn0033668	0.552657	0.0016535
				ey	FBgn0005558	0.310411	0.0274576
				Faf2	FBgn0025608	0.329483	0.00127712
				Fam92	FBgn0032428	1.49966	0.00075
				fand	FBgn0033859	0.403619	0.00814691
				Fas3	FBgn0000636	0.76338	1.05e-14
				FASN3	FBgn0287184	0.635336	0.0354862
				FBgn0287632	FBgn0287632	2.47969	0.0356643
				FBgn0287724	FBgn0287724	0.365451	0.0002
				FBgn0287768	FBgn0287768	1.48614	4.33e-10
				FBgn0287774	FBgn0287774	0.442352	0.0344557
				FBgn0287775	FBgn0287775	0.795042	2e-15
				FBXO11	FBgn0037760	0.341992	0.00178398
				feo	FBgn0030241	1.54581	2.51e-15
				Fgop2	FBgn0031871	0.482489	0.00183578
				Fic	FBgn0263278	0.612995	8.54e-05
				Fip1	FBgn0037255	0.48827	0.00150282
				Fit1	FBgn0035498	1.16897	2.21e-20
				fj	FBgn0000658	0.881097	3.97e-08
				Fkbp39	FBgn0013269	0.416974	0.0113147
				fkh	FBgn0000659	0.669347	3.41e-07
				fl(2)d	FBgn0000662	0.907423	1.5e-20
				Flacc	FBgn0030974	0.642476	2.22e-10
				flap	FBgn0034693	1.2922	2.94e-29
				FLASH	FBgn0033806	1.04969	1.38e-08
				fliI	FBgn0000709	0.390398	0.00161597
				Flo2	FBgn0264078	0.296686	0.00824081
				Fmr1	FBgn0028734	0.538309	3.95e-08
				fmt	FBgn0035688	0.406	1.78e-05
				fne	FBgn0086675	0.192428	0.0416083
				fog	FBgn0000719	0.404392	0.00123843
				foi	FBgn0024236	0.922386	3.46e-14
				fok	FBgn0263773	0.6395	4.18e-13
				form3	FBgn0053556	0.39196	1.82e-05
				FoxK	FBgn0036134	0.89231	1.74e-25
				FoxP	FBgn0262477	0.836323	3.35e-10
				fray	FBgn0023083	0.739035	8.27e-17
				fred	FBgn0051774	0.285947	0.0242524
				frm	FBgn0035612	0.970976	0.000283
				Frq1	FBgn0030897	0.277353	0.00685865
				Frq2	FBgn0083228	0.307233	0.00489468
				frtz	FBgn0086698	0.376308	0.0245278
				fru	FBgn0004652	0.418103	3.59e-05
				Fs	FBgn0259878	0.598457	0.00015
				fs(1)K10	FBgn0000810	1.00648	1.26e-16
				FucTC	FBgn0044872	2.69796	0.0149675
				fus	FBgn0023441	0.424452	7.13e-05
				fusl	FBgn0031702	0.607946	1.27e-05
				fzo	FBgn0011596	0.993862	0.00386552
				fzr	FBgn0262699	0.254039	0.048321
				fzr2	FBgn0034937	1.53514	0.00386377
				g	FBgn0001087	0.65615	1.19e-10
				Gadd45	FBgn0033153	1.76735	7.28e-87
				galla-1	FBgn0034543	0.64086	2.48e-05
				Galphaf	FBgn0010223	0.776141	0.0346842
				GAPsec	FBgn0035916	0.783364	2.41e-05
				Gbp2	FBgn0034200	0.862342	1.85e-08
				GC	FBgn0035245	0.474211	0.001512
				GCC185	FBgn0037979	0.771185	9.61e-10
				gce	FBgn0261703	0.375338	0.000133
				Gclm	FBgn0046114	0.492195	0.000376
				Gcn2	FBgn0019990	0.32228	0.0162455
				Gcn5	FBgn0020388	0.543383	5.03e-06
				Gcna	FBgn0023515	0.823736	0.00114262
				gdl	FBgn0001099	1.29412	0.011962
				Ge-1	FBgn0283682	0.527298	4.45e-06
				GEFmeso	FBgn0050115	0.348536	0.00689922
				Gfat1	FBgn0287209	0.358748	0.000769
				Gfrl	FBgn0262869	0.52538	2.42e-08
				gfzf	FBgn0250732	0.72822	1.4e-07
				Girdin	FBgn0283724	0.685225	3.77e-10
				Git	FBgn0033539	0.381097	0.0444181
				gkt	FBgn0260817	0.505561	0.00409005
				gl	FBgn0004618	0.452102	8.41e-05
				GlcAT-P	FBgn0036144	0.488359	1.49e-06
				GlcT	FBgn0067102	0.700741	5.09e-09
				Gle1	FBgn0033316	0.486102	0.00930794
				glec	FBgn0015229	0.225871	0.0475481
				Gli	FBgn0001987	0.560944	0.000141
				GlnRS	FBgn0027090	0.342697	0.0110947
				glo	FBgn0259139	0.87632	0.000716
				GLS	FBgn0261625	0.33622	0.0164277
				Glt	FBgn0001114	1.36822	4.04e-05
				glu	FBgn0015391	0.66975	6.06e-05
				GluClalpha	FBgn0024963	0.564561	1.61e-09
				Glut1	FBgn0264574	0.371212	0.00011
				Glut4EF	FBgn0267336	0.34536	6.53e-05
				GM130	FBgn0034697	0.795388	6.71e-12
				Gmap	FBgn0027287	1.00907	2.98e-16
				Gnf1	FBgn0004913	0.493112	0.00117969
				Gnpat	FBgn0040212	0.421304	0.003082
				Golgin104	FBgn0036614	1.26757	2.56e-21
				Golgin245	FBgn0034854	0.475934	9.72e-07
				gom	FBgn0029084	1.58201	3.8e-06
				Gorab	FBgn0053052	0.731125	0.00504642
				Gp93	FBgn0039562	0.634632	4.79e-09
				Gpat4	FBgn0034971	0.281232	0.0301011
				Gpdh3	FBgn0263048	0.951749	3.87e-09
				Gpo2	FBgn0033190	1.41126	0.000126
				gpp	FBgn0264495	0.629217	1.95e-13
				Gprk2	FBgn0261988	0.348552	0.000352
				Gr59e	FBgn0041233	2.91596	0.0295509
				Gr61a	FBgn0035167	2.00086	8.02e-05
				Gr63a	FBgn0035468	2.35059	1.26e-11
				Gr66a	FBgn0035870	1.11059	0.00951054
				Gr94a	FBgn0041225	1.8393	1.02e-07
				grau	FBgn0001133	0.372124	0.0475314
				Grd	FBgn0001134	0.383731	0.0499904
				grh	FBgn0259211	0.449947	2.71e-06
				grn	FBgn0001138	0.482005	0.0155916
				grp	FBgn0261278	0.519393	1.44e-05
				GstD10	FBgn0042206	1.53277	6.09e-11
				GstD3	FBgn0010039	0.99702	8.79e-17
				GstD4	FBgn0010040	1.1177	3.04e-13
				GstD5	FBgn0010041	0.74622	1.79e-06
				GstD6	FBgn0010042	1.49101	1.07e-11
				GstD7	FBgn0010043	1.42427	6.53e-05
				GstE7	FBgn0063493	1.11549	4.45e-08
				GstE8	FBgn0063492	1.0694	2.08e-07
				GstT1	FBgn0050000	0.80342	7.47e-05
				GstT2	FBgn0050005	0.614864	0.0282742
				GstT3	FBgn0031117	0.547877	0.0348241
				gt	FBgn0001150	0.864682	0.00124014
				Gug	FBgn0010825	0.493917	1.14e-08
				gukh	FBgn0026239	0.682822	1.19e-09
				GV1	FBgn0027790	0.747581	2.76e-09
				h	FBgn0001168	0.746227	7.21e-15
				haf	FBgn0261509	0.738469	3.14e-11
				Hakai	FBgn0032812	0.530668	0.010638
				hang	FBgn0026575	1.40986	1.12e-43
				hay	FBgn0001179	0.4271	0.00902389
				Hayan	FBgn0030925	1.1547	1.28e-10
				hbn	FBgn0008636	0.60824	0.00366032
				HBS1	FBgn0042712	0.678778	7.91e-08
				HDAC6	FBgn0026428	0.205288	0.0479542
				hdc	FBgn0010113	0.287873	0.00387357
				Hel25E	FBgn0014189	0.987375	3.5e-17
				hep	FBgn0010303	0.504239	1.36e-07
				Hers	FBgn0052529	0.985908	3.16e-31
				hfp	FBgn0028577	1.14462	1.09e-32
				hid	FBgn0003997	0.928347	1.42e-13
				Hil	FBgn0050147	0.634698	1.27e-06
				Hipk	FBgn0035142	0.286625	0.000971
				hlk	FBgn0010482	0.653084	1.77e-10
				Hmg-2	FBgn0026582	0.635415	0.0204814
				Hmt4-20	FBgn0025639	1.20123	4.91e-40
				Hmu	FBgn0015737	0.824633	1.35e-17
				Hmx	FBgn0264005	0.75445	0.000276
				Hnf4	FBgn0004914	0.2525	0.0315144
				hng2	FBgn0037634	0.660264	0.045722
				holn1	FBgn0032250	0.834643	1.71e-05
				hop	FBgn0004864	0.50247	1.03e-05
				HP5	FBgn0030301	0.847625	4.75e-11
				Hph	FBgn0264785	0.397534	0.000802
				hppy	FBgn0263395	0.476023	1.34e-06
				Hr38	FBgn0014859	0.49417	2.74e-05
				Hr4	FBgn0264562	0.78073	0.000118
				Hr78	FBgn0015239	0.79559	1.45e-12
				Hr96	FBgn0015240	0.291154	0.031346
				Hrb87F	FBgn0004237	0.539531	1.62e-06
				Hrb98DE	FBgn0001215	0.469964	1.04e-06
				hrg	FBgn0015949	0.848224	8.38e-20
				Hrs	FBgn0031450	0.629094	7.52e-09
				Hs3st-B	FBgn0031005	0.849263	3.45e-07
				Hsc70-3	FBgn0001218	0.475938	5.16e-06
				Hsf	FBgn0001222	0.430695	0.000464
				Hsl	FBgn0034491	0.318109	0.00554932
				Hsp27	FBgn0001226	0.772901	0.00113632
				Hsp70Ab	FBgn0013276	1.16649	8.82e-10
				Hsp70Ba	FBgn0013277	1.50248	0.00851776
				Hsp70Bb	FBgn0013278	1.22808	6.83e-35
				Hsp83	FBgn0001233	0.69805	1.51e-13
				htk	FBgn0085451	0.529558	2e-05
				hwt	FBgn0264542	0.950657	1.13e-29
				Ice1	FBgn0034853	1.02209	6.08e-10
				ich	FBgn0286204	1.00671	0.0272473
				Ih	FBgn0263397	0.371333	1.68e-05
				Ilp6	FBgn0044047	0.428939	0.000905
				Iml1	FBgn0035227	0.430835	0.000484
				ImpE1	FBgn0001253	1.36217	2.74e-21
				ImpL2	FBgn0001257	1.04497	3.37e-16
				inaF-D	FBgn0260812	0.842858	0.00704761
				inc	FBgn0025394	1.04856	4.28e-26
				Incenp	FBgn0260991	0.645238	0.0292191
				Ing5	FBgn0032516	1.02209	1.91e-08
				Ino80	FBgn0086613	0.462125	0.00770186
				insc	FBgn0011674	0.778113	1.14e-05
				insv	FBgn0031434	1.15744	5.78e-05
				IntS11	FBgn0039691	0.355386	0.0401148
				IntS6	FBgn0261383	0.421903	0.000206
				inv	FBgn0001269	0.796514	0.0106082
				IP3K1	FBgn0032147	0.597058	0.000158
				IP3K2	FBgn0283680	0.29347	0.0185575
				IPIP	FBgn0031768	0.715308	8.94e-07
				Ipk1	FBgn0050295	0.4128	0.0093681
				Ipo9	FBgn0037894	0.534143	0.00153125
				Ir21a	FBgn0031209	1.73249	0.0110301
				Ir62a	FBgn0053971	1.67194	5.13e-10
				Irbp	FBgn0011774	1.11199	4.85e-19
				Irk3	FBgn0032706	0.539106	0.0159206
				IRSp53	FBgn0052082	0.937052	1.51e-18
				Iru	FBgn0037653	0.313036	0.0252749
				Ist1	FBgn0035715	0.626733	1.63e-07
				jeb	FBgn0086677	0.21748	0.0326806
				JhI-26	FBgn0028424	0.97385	3.93e-16
				jigr1	FBgn0039350	1.08915	1.01e-23
				jim	FBgn0027339	0.510934	1.29e-08
				jing	FBgn0086655	0.421144	0.000229
				JMJD4	FBgn0032671	0.620232	0.039018
				jnj	FBgn0266282	0.667964	1.77e-05
				jub	FBgn0030530	1.08103	3.03e-14
				Jupiter	FBgn0051363	0.419229	6.7e-06
				jus	FBgn0039647	0.384321	3.45e-05
				jv	FBgn0263973	1.19179	1.59e-15
				kat-60L1	FBgn0037375	0.411862	0.00123097
				Kat60	FBgn0040208	0.773825	2.15e-10
				kay	FBgn0001297	0.696579	9.93e-18
				KCNQ	FBgn0033494	0.425552	0.0024652
				Kdm4A	FBgn0033233	0.837039	2.9e-05
				Kdm5	FBgn0031759	0.301823	0.00165249
				Keap1	FBgn0038475	0.412637	0.0202714
				kek3	FBgn0028370	0.306508	0.00971715
				kek6	FBgn0039862	0.316637	0.00123368
				ken	FBgn0011236	1.39401	8.95e-36
				kermit	FBgn0010504	0.722431	2.76e-05
				key	FBgn0041205	0.566966	0.000289
				Khc	FBgn0001308	0.542805	4.86e-09
				kibra	FBgn0262127	0.480007	5.98e-07
				Kif19A	FBgn0038205	0.874771	0.00197401
				kis	FBgn0266557	0.272746	0.00116936
				kkv	FBgn0001311	0.357906	0.028815
				klar	FBgn0001316	0.263666	0.00502953
				Klc	FBgn0010235	0.313621	0.00817008
				Klp10A	FBgn0030268	0.398506	2.83e-05
				Klp64D	FBgn0004380	0.473221	0.000812
				Kmn1	FBgn0027259	1.23169	0.00425448
				kmr	FBgn0085412	0.559153	2.25e-10
				kni	FBgn0001320	0.705035	2.03e-05
				knk	FBgn0001321	0.642724	0.00243603
				koi	FBgn0265003	0.995046	9.44e-26
				koko	FBgn0264816	0.723245	0.00364434
				Kpc2	FBgn0028372	0.575547	0.000367
				Kr-h1	FBgn0266450	0.603049	2.4e-07
				ktub	FBgn0015721	0.52933	0.0368853
				Ku80	FBgn0041627	0.319294	0.043056
				kuz	FBgn0259984	0.244291	0.039391
				l(1)G0196	FBgn0027279	0.224493	0.025667
				l(2)34Fd	FBgn0261535	0.778053	0.000512
				l(2)37Cb	FBgn0086444	0.659574	0.000141
				l(2)dtl	FBgn0013548	0.559823	0.0103568
				l(2)k01209	FBgn0022029	0.84974	5.33e-10
				l(3)05822	FBgn0010877	0.48732	4.82e-06
				l(3)07882	FBgn0010926	1.21615	2.56e-19
				l(3)73Ah	FBgn0002283	0.525686	0.000643
				l(3)L1231	FBgn0086686	0.379952	8.88e-06
				l(3)mbt	FBgn0002441	0.571928	6.67e-08
				l(3)psg2	FBgn0035617	0.676472	2.21e-10
				lab	FBgn0002522	0.985567	0.00041
				Lam	FBgn0002525	1.39733	3.08e-49
				Lap1	FBgn0033984	0.399825	0.00109107
				lark	FBgn0011640	0.654428	5.84e-10
				larp	FBgn0261618	0.941841	1.09e-29
				Larp4B	FBgn0035424	0.655286	2.33e-15
				laza	FBgn0037163	0.542478	3.91e-08
				lbe	FBgn0011278	1.6287	5.44e-15
				LBR	FBgn0034657	0.561529	0.0181649
				Letm1	FBgn0284252	0.618626	2.26e-09
				Lfg	FBgn0025692	0.839985	2.87e-08
				lig	FBgn0020279	0.294556	0.000903
				lilli	FBgn0041111	0.750461	8.44e-15
				Lim3	FBgn0002023	0.503709	0.00446923
				Lime	FBgn0033458	1.11154	5.01e-13
				LIMK1	FBgn0283712	0.349936	0.000611
				lin	FBgn0002552	0.570374	0.000326
				link	FBgn0033855	1.552	3.23e-11
				Lint-1	FBgn0030274	0.80327	1.96e-10
				List	FBgn0034381	1.09482	9.97e-12
				Lk6	FBgn0017581	1.03269	3.24e-43
				Lkb1	FBgn0038167	0.444616	0.000654
				LKRSDH	FBgn0286198	0.670102	0.00709921
				lncRNA:cherub	FBgn0262972	1.01096	2.66e-08
				lncRNA:CR30055	FBgn0050055	0.405484	0.00362768
				lncRNA:CR31044	FBgn0051044	0.673569	0.000889
				lncRNA:CR32218	FBgn0052218	0.857469	1.35e-06
				lncRNA:CR32636	FBgn0052636	0.808027	6.54e-07
				lncRNA:CR33963	FBgn0053963	0.972158	3.21e-05
				lncRNA:CR42491	FBgn0259993	0.528647	0.0273904
				lncRNA:CR42549	FBgn0260722	0.647207	4.08e-08
				lncRNA:CR42646	FBgn0261429	1.59601	0.0367732
				lncRNA:CR42651	FBgn0261503	1.85353	0.0411631
				lncRNA:CR42765	FBgn0261833	1.00785	0.0193592
				lncRNA:CR42862	FBgn0262109	2.05113	2.93e-102
				lncRNA:CR43266	FBgn0262947	1.14195	8.78e-05
				lncRNA:CR43314	FBgn0263019	1.1425	2.2e-17
				lncRNA:CR43334	FBgn0286827	0.478419	0.000667
				lncRNA:CR43452	FBgn0263406	0.593214	0.0215428
				lncRNA:CR43459	FBgn0263413	0.583155	2.75e-08
				lncRNA:CR43651	FBgn0263660	0.952133	8.08e-16
				lncRNA:CR43754	FBgn0264085	2.8025	0.010159
				lncRNA:CR43857	FBgn0264439	1.41861	3.23e-10
				lncRNA:CR43900	FBgn0264501	0.731349	0.008491
				lncRNA:CR43910	FBgn0264511	1.28393	0.0267743
				lncRNA:CR44068	FBgn0264877	1.32392	0.0220899
				lncRNA:CR44092	FBgn0264901	1.47038	1.17e-06
				lncRNA:CR44120	FBgn0264951	1.73681	0.0267743
				lncRNA:CR44206	FBgn0265104	1.25087	2.64e-06
				lncRNA:CR44478	FBgn0265671	3.42478	0.00995502
				lncRNA:CR44523	FBgn0265716	1.92201	0.0290646
				lncRNA:CR44611	FBgn0265822	1.19393	0.00415441
				lncRNA:CR44662	FBgn0265873	0.989984	2.84e-06
				lncRNA:CR44717	FBgn0265928	1.21987	0.000135
				lncRNA:CR44842	FBgn0266116	2.0472	1.61e-11
				lncRNA:CR44874	FBgn0266168	0.863775	0.00335126
				lncRNA:CR44978	FBgn0266313	0.776416	0.0253658
				lncRNA:CR45018	FBgn0266376	0.662324	0.000625
				lncRNA:CR45047	FBgn0266407	1.8126	0.0182762
				lncRNA:CR45054	FBgn0266414	1.14277	3.42e-25
				lncRNA:CR45176	FBgn0266686	1.43129	0.0139056
				lncRNA:CR45223	FBgn0266750	0.639752	0.00924177
				lncRNA:CR45225	FBgn0266752	1.7797	0.00248849
				lncRNA:CR45232	FBgn0267793	1.65337	1.39e-08
				lncRNA:CR45233	FBgn0266768	1.71685	0.000239
				lncRNA:CR45334	FBgn0266873	1.94903	0.000918
				lncRNA:CR45380	FBgn0266929	2.11794	7.24e-41
				lncRNA:CR45517	FBgn0267073	0.439696	0.024909
				lncRNA:CR45533	FBgn0267089	0.699067	0.0223831
				lncRNA:CR45645	FBgn0267205	1.27863	0.0338248
				lncRNA:CR45677	FBgn0267237	1.56374	0.00345555
				lncRNA:CR45833	FBgn0267483	1.43178	0.0129177
				lncRNA:CR45910	FBgn0267570	1.26879	1.89e-06
				lncRNA:CR45911	FBgn0267571	1.46611	2.91e-11
				lncRNA:CR45916	FBgn0267576	1.33069	0.000765
				lncRNA:CR45949	FBgn0267611	1.23957	0.000619
				lncRNA:CR45973	FBgn0267635	0.966618	3.01e-07
				lncRNA:CR46004	FBgn0267666	1.0127	0.0331538
				lncRNA:CR46095	FBgn0267764	1.46745	0.0190072
				lncRNA:CR46098	FBgn0267767	1.64545	0.0416903
				lncRNA:CR46108	FBgn0267777	2.0354	0.00893561
				lncRNA:CR46147	FBgn0267826	2.07263	0.00758635
				lncRNA:CR46446	FBgn0287216	5.39703	0.00150298
				lncRNA:let7C	FBgn0263049	1.11601	9.09e-07
				Lnk	FBgn0028717	0.522833	9.97e-07
				Lnpk	FBgn0033309	0.357226	0.0285144
				loco	FBgn0020278	0.761882	5.96e-11
				lola	FBgn0283521	0.353132	1.87e-05
				Lpin	FBgn0263593	0.417979	1.1e-06
				lqf	FBgn0028582	0.533269	1.18e-09
				Lsd-1	FBgn0039114	0.495343	2.8e-06
				Lsd-2	FBgn0030608	0.745195	4.67e-15
				LSm1	FBgn0261067	0.629641	0.0227186
				Lsm12a	FBgn0030364	0.490481	4.25e-06
				LTV1	FBgn0027525	0.715746	6.06e-17
				luna	FBgn0040765	0.40393	0.00111775
				lz	FBgn0002576	0.832868	7.93e-07
				mab-21	FBgn0029003	0.430947	0.0164206
				mAChR-A	FBgn0000037	0.372082	0.000118
				Mad1	FBgn0026326	1.25029	1.32e-18
				mag	FBgn0036996	2.0364	3.21e-05
				Magi	FBgn0034590	0.537614	0.000701
				mah	FBgn0285912	1.07122	2.63e-05
				mahj	FBgn0034641	1.67397	4.25e-55
				mal	FBgn0002641	0.817016	7.2e-07
				Mal-A2	FBgn0002569	1.55809	0.000259
				mam	FBgn0002643	0.342141	0.000338
				mamo	FBgn0267033	0.812241	1.03e-23
				Map60	FBgn0010342	0.533297	0.00220103
				Mapmodulin	FBgn0034282	0.312152	0.00154629
				Mat1	FBgn0024956	0.900106	1.27e-05
				Mat89Ba	FBgn0261286	0.534496	0.00297498
				Max	FBgn0017578	0.355508	0.022457
				mbc	FBgn0015513	0.218557	0.0397051
				MBD-like	FBgn0027950	0.855485	2.23e-07
				MBD-R2	FBgn0038016	0.381578	0.00360785
				mbf1	FBgn0262732	0.518345	1.11e-07
				mbm	FBgn0086912	1.28885	5.51e-11
				Mbs	FBgn0005536	0.213239	0.0274738
				Mco3	FBgn0039387	1.8828	1.26e-09
				MCPH1	FBgn0260959	0.695589	1.57e-05
				Mct1	FBgn0023549	0.332625	0.0310262
				Mctp	FBgn0034389	0.254622	0.0258465
				mdlc	FBgn0038772	1.21766	3.48e-05
				MED16	FBgn0034707	0.624882	0.0194075
				MED25	FBgn0038760	1.50819	1.16e-21
				MED31	FBgn0037262	0.817435	7.15e-09
				MED6	FBgn0024330	1.08295	1.08e-09
				Mef2	FBgn0011656	0.342807	0.000257
				mEFG1	FBgn0263133	0.662921	1.58e-06
				mei-9	FBgn0002707	0.791667	0.00479888
				mei-W68	FBgn0002716	0.964876	0.00662199
				Meics	FBgn0025874	0.520286	0.018009
				Meltrin	FBgn0265140	0.375863	0.000234
				MEP-1	FBgn0035357	0.933455	0.00012
				Mer	FBgn0086384	0.575091	5.91e-07
				meru	FBgn0052150	0.881102	0.0160808
				Mes2	FBgn0037207	0.552911	0.00668423
				MESR4	FBgn0034240	0.558351	1e-06
				MESR6	FBgn0036846	1.0022	1.4e-07
				Mettl3	FBgn0039139	0.75943	0.0177849
				Mettl4	FBgn0015351	1.374	5.71e-26
				Mfap1	FBgn0035294	1.16386	8.42e-15
				mfrn	FBgn0039561	0.41825	6.91e-06
				MFS14	FBgn0010651	0.376737	0.00835027
				Mgat2	FBgn0039738	0.261843	0.0121922
				Mi-2	FBgn0262519	0.247341	0.0232433
				Mical	FBgn0053208	0.389838	1.12e-05
				MICU3	FBgn0038735	0.310617	0.0175423
				mid	FBgn0261963	0.455675	0.0455587
				Mid1	FBgn0053988	0.923392	1.85e-27
				mim	FBgn0053558	0.928979	4.44e-25
				Mink	FBgn0039250	1.22032	0.005826
				mip120	FBgn0033846	0.560951	0.000266
				mip130	FBgn0023509	1.0662	1.54e-14
				mirr	FBgn0014343	0.689667	8.21e-07
				mld	FBgn0263490	1.28696	1.21e-30
				mle	FBgn0002774	0.42014	0.000171
				mmd	FBgn0259110	0.923362	4.74e-28
				Mmp1	FBgn0035049	0.31958	0.0175099
				Mmp2	FBgn0033438	0.905318	4.53e-23
				mnb	FBgn0259168	0.237325	0.0294112
				Mnt	FBgn0023215	0.73833	1.76e-17
				Moca-cyp	FBgn0039581	0.888302	7.81e-17
				Mocs1	FBgn0263241	0.887668	1.08e-12
				mod(mdg4)	FBgn0002781	0.398008	0.000151
				Moe	FBgn0011661	0.233117	0.0130525
				mof	FBgn0014340	1.23229	8.69e-18
				Mondo	FBgn0032940	0.616249	7e-08
				moody	FBgn0025631	0.430519	1.69e-05
				mor	FBgn0002783	0.721829	3.01e-10
				Mov10	FBgn0034187	1.20663	0.00014
				mri	FBgn0035107	1.00106	1.51e-12
				mRNA-cap	FBgn0030556	0.431562	0.000276
				MRP	FBgn0032456	0.545034	4.01e-08
				Mrp4	FBgn0263316	0.859484	7.56e-11
				mRpS9	FBgn0037529	0.295113	0.0129846
				mrt	FBgn0039507	1.05603	5.52e-20
				Mrtf	FBgn0052296	0.582172	2.14e-09
				msl-1	FBgn0005617	1.53435	1.12e-09
				msl-3	FBgn0002775	0.499501	0.00212409
				msn	FBgn0010909	0.362558	9.28e-05
				Msr-110	FBgn0015766	0.314541	0.000363
				MTA1-like	FBgn0027951	0.275235	0.00823105
				MTF-1	FBgn0040305	1.2303	6.93e-27
				mtgo	FBgn0259735	0.236324	0.0113521
				mthl1	FBgn0030766	0.396447	0.000929
				mthl8	FBgn0052475	0.562413	1.15e-05
				Mtl	FBgn0039532	0.30573	0.028118
				Mtor	FBgn0013756	0.273056	0.0110296
				Mtr4	FBgn0001986	0.756781	6.46e-09
				mts	FBgn0004177	1.06947	2.42e-28
				mu2	FBgn0002872	0.462301	0.0299068
				mub	FBgn0262737	0.177271	0.0431754
				Muc30E	FBgn0053300	2.55502	6.04e-09
				Muc68Ca	FBgn0036181	1.66587	1.25e-21
				Muc91C	FBgn0038642	1.0731	0.0193931
				Muc96D	FBgn0051439	2.23466	9.96e-39
				Mur2B	FBgn0025390	1.39717	4.51e-34
				mura	FBgn0037705	1.1007	2.09e-41
				mus101	FBgn0002878	0.752566	4.14e-05
				mxc	FBgn0260789	0.596378	2.24e-05
				mxt	FBgn0031637	0.338905	0.000225
				Myc	FBgn0262656	0.91696	1.32e-29
				Myd88	FBgn0033402	0.378067	0.00440101
				Myo31DF	FBgn0086347	0.579662	5.75e-08
				Myo61F	FBgn0010246	1.22547	7.32e-12
				MYPT-75D	FBgn0036801	0.647058	3e-10
				Mys45A	FBgn0033379	0.466022	0.0180043
				Naa15-16	FBgn0031020	0.548489	9.59e-06
				Naa30A	FBgn0024362	0.963655	3.28e-16
				Naa60	FBgn0036039	0.986277	1.03e-16
				Nab2	FBgn0028471	0.338667	0.00910415
				Nacalpha	FBgn0086904	0.339196	0.000129
				nAChRalpha5	FBgn0028875	1.01333	1.1e-28
				nAChRalpha6	FBgn0032151	0.947468	1.66e-24
				nAChRbeta1	FBgn0000038	0.761674	2.36e-16
				Nak	FBgn0015772	0.232892	0.0184594
				NAT1	FBgn0010488	0.857754	6.83e-19
				Naus	FBgn0034308	0.765958	1.7e-15
				nbs	FBgn0261530	1.24449	3.23e-29
				NC2alpha	FBgn0034650	1.54212	1.96e-34
				nclb	FBgn0263510	0.502122	0.00426086
				ncm	FBgn0086707	1.29823	9.26e-31
				Ncoa6	FBgn0031698	1.05113	4.45e-31
				ND-51L1	FBgn0034251	1.37758	0.00135813
				Ndae1	FBgn0259111	0.539119	8.65e-10
				Nek2	FBgn0029970	1.37565	0.00324895
				Nelf-A	FBgn0038872	1.43475	9.53e-42
				Nep4	FBgn0038818	0.306369	0.0165444
				Nep5	FBgn0039478	1.0999	0.00869324
				Nepl20	FBgn0039613	1.47706	0.00533788
				Nepl4	FBgn0031805	0.623465	1.27e-05
				Nepl9	FBgn0032613	1.10629	4.3e-12
				nerfin-2	FBgn0041105	1.05121	0.0120831
				Nf-YA	FBgn0035993	0.632774	1.61e-05
				Nf-YC	FBgn0029905	0.834766	1.12e-09
				NFAT	FBgn0030505	0.9983	3.69e-31
				NfI	FBgn0042696	0.261479	0.0353821
				NijA	FBgn0036101	0.606095	0.00961797
				NimB1	FBgn0027929	0.645597	0.0420969
				NK7.1	FBgn0024321	0.428595	6.25e-05
				NKAIN	FBgn0085442	0.468146	2.19e-07
				nkd	FBgn0002945	0.858155	3.01e-12
				Nlg2	FBgn0031866	0.433621	6.23e-06
				Nmd3	FBgn0023542	0.814772	3.69e-08
				Nmnat	FBgn0039254	0.574907	2.47e-05
				Nnk	FBgn0038549	1.38846	5.44e-11
				Nnp-1	FBgn0022069	0.954384	3.64e-09
				noc	FBgn0005771	0.34146	0.00185045
				nocte	FBgn0261710	0.802404	4.68e-20
				Non1	FBgn0028473	0.277498	0.00177635
				Non2	FBgn0035370	0.777094	1.32e-11
				nonA	FBgn0004227	0.869502	2.09e-20
				nonA-l	FBgn0015520	1.00783	3.95e-14
				Nop17l	FBgn0033224	0.443851	1.41e-05
				nop5	FBgn0026196	0.309905	0.0326026
				Nop60B	FBgn0259937	0.874764	6.18e-14
				Nopp140	FBgn0037137	0.428282	0.00197779
				Not10	FBgn0260444	0.335917	0.0387443
				Not11	FBgn0034963	1.04098	1.54e-08
				Np	FBgn0265011	1.2609	0.00170754
				Nrd1	FBgn0030344	0.897444	1.99e-16
				Nrt	FBgn0004108	0.354448	0.00633682
				Ns3	FBgn0266284	0.703411	1.72e-05
				nsl1	FBgn0262527	0.724655	7.96e-15
				nSyb	FBgn0013342	0.231987	0.00635387
				Ntf-2	FBgn0031145	0.312821	0.0114425
				Nuak	FBgn0262617	0.406865	2.74e-05
				NUCB1	FBgn0052190	1.23194	4.99e-24
				nuf	FBgn0013718	0.258889	0.00831115
				Nuf2	FBgn0031886	1.18483	0.0106188
				Nup133	FBgn0039004	0.538089	0.0406025
				Nup153	FBgn0061200	1.31378	2.82e-45
				Nup154	FBgn0021761	0.623744	2.81e-05
				Nup214	FBgn0010660	1.40117	7.09e-31
				Nup358	FBgn0039302	1.18215	5.77e-29
				Nup54	FBgn0033737	0.721508	8.59e-05
				Nup58	FBgn0038722	0.49684	0.0157659
				Nup62	FBgn0034118	0.870227	5.52e-08
				Nup75	FBgn0034310	0.90852	3.18e-06
				Nup98-96	FBgn0039120	1.0848	1.21e-25
				nwk	FBgn0263456	0.244826	0.00690759
				Nxt1	FBgn0028411	0.602058	0.00220582
				oaf	FBgn0011818	0.508405	2.96e-06
				obe	FBgn0038344	1.32236	2.26e-26
				obst-F	FBgn0036947	1.539	0.0116213
				ocm	FBgn0266083	0.358882	0.0115717
				Ocrl	FBgn0023508	0.241061	0.0258722
				Octbeta2R	FBgn0038063	0.374928	0.000195
				Odc2	FBgn0013308	1.59367	0.00577142
				odd	FBgn0002985	0.925787	0.00401712
				Odj	FBgn0038551	0.577489	0.001753
				opa	FBgn0003002	0.966039	1.34e-06
				Opbp	FBgn0050443	0.464105	0.0220335
				Or13a	FBgn0030715	1.38651	0.028462
				Or63a	FBgn0035382	0.828386	0.0238703
				Orc1	FBgn0286788	1.78202	1.4e-40
				Ork1	FBgn0017561	0.493289	0.0190201
				ort	FBgn0003011	0.5256	0.00278091
				osa	FBgn0261885	0.403786	1.27e-06
				Osbp	FBgn0020626	0.426762	1.14e-05
				Oseg6	FBgn0034452	1.08082	0.00126042
				osp	FBgn0003016	0.241671	0.025645
				Ote	FBgn0266420	0.918506	2.53e-06
				OtopLa	FBgn0259994	0.298086	0.000505
				OtopLc	FBgn0259150	0.405699	1.35e-05
				out	FBgn0259834	1.07505	5.17e-16
				ovo	FBgn0003028	0.70175	3.13e-10
				Pabp2	FBgn0005648	0.699965	2.57e-08
				pad	FBgn0038418	1.07736	5.49e-10
				pain	FBgn0060296	0.353607	0.0103924
				Pak	FBgn0267698	0.888119	4.4e-22
				Pak3	FBgn0044826	0.270832	0.0194328
				PAPLA1	FBgn0031990	0.800786	8.17e-15
				para	FBgn0285944	0.265917	0.00521596
				Parg	FBgn0023216	0.662487	3.74e-05
				pasha	FBgn0039861	0.689112	3.87e-05
				Patr-1	FBgn0266053	0.850793	3.68e-14
				Patronin	FBgn0263197	0.247688	0.00907781
				Pc	FBgn0003042	0.443673	0.000492
				Pcf11	FBgn0264962	0.694624	3.64e-14
				Pcl	FBgn0003044	0.698765	2.39e-10
				pcm	FBgn0020261	1.16425	8.59e-23
				pcx	FBgn0003048	0.460279	1.83e-05
				Pcyt1	FBgn0041342	0.230551	0.0165167
				Pcyt2	FBgn0035231	0.343623	0.0180233
				Pde8	FBgn0266377	0.672257	4.94e-13
				Pde9	FBgn0259171	0.412208	5.98e-06
				Pdfr	FBgn0260753	0.419123	0.000691
				pdm3	FBgn0261588	0.264945	0.0133627
				Pdp1	FBgn0016694	0.373862	4.03e-05
				PEK	FBgn0037327	0.850112	5.27e-15
				pelo	FBgn0011207	0.792707	2.37e-08
				peng	FBgn0015527	0.515807	0.000781
				Pep	FBgn0004401	0.590455	5.78e-11
				per	FBgn0003068	0.884524	5.12e-14
				pes	FBgn0031969	0.406608	0.00140559
				Pex3	FBgn0036484	0.39049	0.0104522
				Pex7	FBgn0035922	1.92787	1.16e-11
				Pez	FBgn0031799	0.53591	7.17e-05
				Pfrx	FBgn0027621	0.570099	3.41e-08
				Pgant5	FBgn0031681	0.446094	0.000113
				pgc	FBgn0016053	0.873416	0.00423291
				PGRP-LA	FBgn0035975	0.545482	4.93e-08
				PGRP-LB	FBgn0037906	0.840902	0.00813986
				PGRP-LC	FBgn0035976	0.460026	0.000104
				PGRP-LE	FBgn0030695	0.840379	1.12e-07
				ph-d	FBgn0004860	1.08971	8.36e-19
				ph-p	FBgn0004861	1.12814	6.72e-28
				Phax	FBgn0033380	0.522298	0.00448535
				PHGPx	FBgn0035438	0.653906	3.18e-10
				PhKgamma	FBgn0011754	0.263157	0.0269513
				Phlpp	FBgn0032749	1.41186	0.0419925
				phol	FBgn0035997	0.46474	0.000561
				Phs	FBgn0036522	1.50413	1.49e-15
				Pi3K21B	FBgn0020622	0.454411	3.63e-05
				Pi4KIIalpha	FBgn0037339	0.674193	1.94e-09
				pic	FBgn0260962	0.861045	4.37e-13
				PICK1	FBgn0032447	0.421904	0.0443953
				Piezo	FBgn0264953	0.393433	0.00303701
				Pif1A	FBgn0261015	0.923243	0.000468
				Pih1D1	FBgn0032455	0.699213	1.47e-09
				PIP5K59B	FBgn0034789	0.426601	7.32e-07
				pira	FBgn0030420	0.831382	7.8e-10
				pit	FBgn0266581	0.451335	0.00820717
				Pits	FBgn0030400	1.42872	3.64e-56
				Pitslre	FBgn0016696	1.73003	1.19e-77
				Pka-C3	FBgn0000489	1.0435	6.68e-28
				PKD	FBgn0038603	0.27901	0.0149822
				Pld	FBgn0286511	1.37286	2.42e-26
				Pld3	FBgn0032923	0.428963	0.0414385
				pll	FBgn0010441	1.26011	6.84e-16
				Plp	FBgn0086690	0.553482	6.46e-07
				pnr	FBgn0003117	1.26032	2.09e-06
				pnt	FBgn0003118	0.782545	2.3e-08
				PNUTS	FBgn0053526	1.61944	5.08e-75
				Pof	FBgn0035047	0.718651	0.00408173
				PolH	FBgn0037141	1.66222	1.49e-29
				PolI	FBgn0037554	0.348748	0.0469982
				Polr2A	FBgn0003277	0.547865	6.6e-07
				Polr3D	FBgn0036775	0.585317	0.00106273
				Polr3E	FBgn0028402	0.651758	0.00227191
				Polr3G	FBgn0053051	0.816659	0.00307003
				PolrMT	FBgn0261938	0.370516	0.00127507
				polybromo	FBgn0039227	0.272151	0.0420722
				PolZ1	FBgn0002891	0.585064	0.000818
				PolZ2	FBgn0037345	0.834858	0.03349
				Pop1	FBgn0026702	0.692039	0.0100924
				Porin2	FBgn0069354	1.66113	1.1e-17
				POSH	FBgn0040294	0.988224	6.51e-14
				Pp2C1	FBgn0022768	1.04201	1.64e-29
				Ppa	FBgn0020257	0.465166	4.3e-05
				ppan	FBgn0010770	0.917384	0.000135
				ppk12	FBgn0034730	1.56356	1.81e-06
				ppk20	FBgn0039676	2.80071	0.0456151
				ppk6	FBgn0034489	1.63968	0.0250211
				PPO2	FBgn0033367	0.551601	0.00440923
				PPP4R2r	FBgn0030208	0.481933	0.000485
				pps	FBgn0082831	0.583431	1.32e-08
				PQBP1	FBgn0039270	0.600965	0.0144706
				PR-Set7	FBgn0011474	1.27375	5.71e-34
				prage	FBgn0283741	1.45744	1.53e-31
				prc	FBgn0028573	1.30285	0.0140792
				pre-lola-G	FBgn0264817	1.56357	0.0233777
				Prim1	FBgn0011762	1.05282	0.0105793
				pros	FBgn0004595	0.538244	4.68e-11
				Prosap	FBgn0040752	0.452054	1.33e-07
				Prosbeta2R2	FBgn0037296	1.07956	0.00396502
				Prp3	FBgn0036915	0.603841	3.69e-06
				Prp31	FBgn0036487	0.564039	3.81e-06
				Prp38	FBgn0050342	1.24268	1.84e-13
				Prp39	FBgn0039600	1.19454	2.12e-34
				Prp4k	FBgn0027587	0.654702	4.29e-07
				Prp5	FBgn0030631	0.761112	2.76e-06
				Prp6	FBgn0036828	0.580093	1.72e-05
				Prp8	FBgn0033688	0.670723	4.59e-09
				Psa	FBgn0261243	0.622463	2e-06
				Psc	FBgn0005624	0.66579	5.37e-07
				PsGEF	FBgn0264598	0.549093	6.04e-09
				Psi	FBgn0014870	0.563682	8.11e-08
				ptc	FBgn0003892	0.409285	0.0225099
				Ptip	FBgn0052133	1.86473	4.98e-60
				PTP-ER	FBgn0016641	0.637971	1.15e-11
				Ptp4E	FBgn0004368	0.658195	2.85e-10
				Ptp61F	FBgn0267487	0.403823	7.82e-05
				Ptp69D	FBgn0014007	0.414396	0.000529
				Ptp99A	FBgn0004369	0.188132	0.0491991
				Ptpmeg2	FBgn0028341	0.233568	0.0123159
				Ptth	FBgn0013323	1.10906	0.0438479
				Pus1	FBgn0038811	0.972439	9.94e-06
				Pus7	FBgn0035901	0.716697	0.000963
				Pvf2	FBgn0031888	1.27384	7.53e-13
				Pvr	FBgn0032006	0.414875	7.67e-05
				px	FBgn0003175	0.296106	0.00416706
				pxb	FBgn0053207	0.535445	0.00248049
				pyd	FBgn0262614	0.247704	0.00822029
				pygo	FBgn0043900	0.268164	0.0365385
				pyr	FBgn0033649	0.314919	0.0275055
				pzg	FBgn0259785	0.252381	0.0286271
				qkr54B	FBgn0022987	0.348246	0.00235113
				qkr58E-1	FBgn0022986	1.49453	3.12e-38
				qkr58E-3	FBgn0022984	0.824463	2.79e-10
				r-cup	FBgn0031142	1.25793	0.00400999
				Rab21	FBgn0039966	0.495692	0.00854114
				Rab26	FBgn0086913	0.75774	6.77e-15
				Rab32	FBgn0002567	1.73688	2.16e-66
				Rab35	FBgn0031090	0.445719	1.09e-05
				RabX1	FBgn0015372	0.418122	0.00373498
				rad50	FBgn0034728	0.793417	2.75e-10
				RAF2	FBgn0036624	0.767955	1.21e-07
				Rala	FBgn0015286	0.457941	0.000192
				Ranbp21	FBgn0031051	0.73666	6.16e-08
				RanBPM	FBgn0262114	1.39378	1.19e-41
				RanGAP	FBgn0003346	1.04821	5.55e-10
				Ras85D	FBgn0003205	0.329813	0.00366076
				RasGAP1	FBgn0004390	0.455795	1.14e-05
				raskol	FBgn0261570	0.253263	0.00760959
				RASSF8	FBgn0261986	0.610077	1.92e-09
				Rat1	FBgn0031868	1.18512	7.6e-15
				Ravus	FBgn0038128	1.2061	3.46e-08
				raw	FBgn0003209	0.702633	1.89e-09
				Rb97D	FBgn0004903	0.888836	1.88e-15
				Rbf	FBgn0015799	0.712246	2.1e-10
				Rbm13	FBgn0030067	0.769743	4.59e-05
				Rbp	FBgn0262483	0.279532	0.00344441
				Rbp1	FBgn0260944	0.639899	4.76e-07
				Rbp1-like	FBgn0030479	1.66789	1.03e-74
				Rbp6	FBgn0260943	0.647207	8.13e-16
				Rbpn-5	FBgn0034585	0.577352	1.41e-05
				Rcc1	FBgn0002638	0.518843	0.000843
				Rcd-1	FBgn0031047	0.587982	4.14e-07
				Rcd1	FBgn0033897	0.568511	3.45e-07
				Rcd2	FBgn0037012	0.459893	0.0442278
				Rcd5	FBgn0263832	0.290949	0.0129763
				Rchy1	FBgn0031816	0.429179	0.0162379
				Rdh	FBgn0064227	0.529352	0.00123817
				Rdl	FBgn0004244	0.732745	1.88e-18
				rdog	FBgn0039644	1.80216	2.91e-79
				rdx	FBgn0264493	0.803986	4.6e-16
				reb	FBgn0033667	0.796895	0.0439742
				Ref1	FBgn0010774	1.27882	7.46e-36
				Rel	FBgn0014018	0.506443	2.21e-07
				Reph	FBgn0021800	0.32499	0.000398
				repo	FBgn0011701	0.596019	1.62e-06
				REPTOR	FBgn0039209	0.491392	1.32e-07
[truncated: 454 more rows]
