# Supplementary material for: The identification of protein and RNA interactors of the splicing factor Caper in the adult Drosophila nervous system
Source: Front Mol Neurosci. 2023 Jun 23;16:1114857. doi: 10.3389/fnmol.2023.1114857 (PMC10332324; doi:10.3389/fnmol.2023.1114857)
Supplement: Supplementary file 5 [file Table_5.XLS]

## Sheet: GO Terms - Protein Interactors
GO Terms for Biological Processes of Protein Interactors of Caper
GOID	GOTerm	Adjusted P-value	% Associated Genes	Number of Genes
GO:0006414	translational elongation	0.035757	5.26316	2
GO:0000335	negative regulation of transposition, DNA-mediated	0.00134638	33.3333	2
GO:1901215	negative regulation of neuron death	0.0300248	5.88235	2
GO:0000460	maturation of 5.8S rRNA	0.0300248	5.88235	2
GO:0006412	translation	0	13.9004	67
GO:0002181	cytoplasmic translation	0	38.4615	60
GO:0048132	female germ-line stem cell asymmetric division	0.00947204	11.1111	2
GO:0030422	production of siRNA involved in post-transcriptional gene silencing by RNA	0.00441097	18.1818	2
GO:0035196	miRNA maturation	0.00804121	12.5	2
GO:0060810	intracellular mRNA localization involved in pattern specification process	0.00109538	5.55556	5
GO:0048599	oocyte development	0.000483591	4.32099	7
GO:0007309	oocyte axis specification	0.00133825	4.16667	6
GO:0007310	oocyte dorsal/ventral axis specification	0.00496195	7.5	3
GO:0045451	pole plasm oskar mRNA localization	0.0118308	5.08475	3
GO:0000380	alternative mRNA splicing, via spliceosome	0.000160492	6.52174	6
GO:0000381	regulation of alternative mRNA splicing, via spliceosome	0.000160825	6.66667	6
GO:0001178	regulation of transcriptional start site selection at RNA polymerase II promoter	0.000127604	30	3
GO:1903311	regulation of mRNA metabolic process	0.000552826	4.19162	7
GO:0031123	RNA 3'-end processing	0.00836508	4.08163	4
GO:0031440	regulation of mRNA 3'-end processing	0.000447582	18.75	3
GO:0000398	mRNA splicing, via spliceosome	5.65654e-08	5.32319	14
GO:0001174	transcriptional start site selection at RNA polymerase II promoter	0.00015265	27.2727	3
GO:0022613	ribonucleoprotein complex biogenesis	2.13645e-18	7.78443	26
GO:0042254	ribosome biogenesis	2.39746e-19	10	24
GO:0022618	ribonucleoprotein complex assembly	5.14685e-14	11.5108	16
GO:0042273	ribosomal large subunit biogenesis	1.71231e-16	22.5806	14
GO:0042274	ribosomal small subunit biogenesis	1.1172e-07	12.3077	8
GO:0140694	non-membrane-bounded organelle assembly	3.36395e-09	6.0241	15
GO:0000027	ribosomal large subunit assembly	1.25906e-10	41.1765	7
GO:0000028	ribosomal small subunit assembly	5.96338e-08	26.087	6
GO:0006364	rRNA processing	1.92168e-06	5.98802	10
GO:0000470	maturation of LSU-rRNA	6.96746e-06	17.2414	5
GO:0030490	maturation of SSU-rRNA	0.00814345	6.12245	3
GO:0000463	maturation of LSU-rRNA from tricistronic rRNA transcript (SSU-rRNA, 5.8S rRNA, LSU-rRNA)	0.00663432	14.2857	2

## Sheet: GO Terms - RNA Targets
GO Terms for Biological Processes of RNA targets of Caper
GOID	GOTerm	Adjusted P-value	% Associated Genes	Number of Genes
GO:0000012	single strand break repair	0.0496448	50	2
GO:0000054	ribosomal subunit export from nucleus	0.0327001	26.6667	4
GO:0035193	larval central nervous system remodeling	0.0205923	42.8571	3
GO:0036098	male germ-line stem cell population maintenance	0.0139581	27.7778	5
GO:0043551	regulation of phosphatidylinositol 3-kinase activity	0.029392	37.5	3
GO:0043620	regulation of DNA-templated transcription in response to stress	0.0391908	33.3333	3
GO:0045316	negative regulation of compound eye photoreceptor development	0.0293218	66.6667	2
GO:0046627	negative regulation of insulin receptor signaling pathway	0.0215831	21.4286	6
GO:0051608	histamine transport	0.0293218	66.6667	2
GO:0070481	nuclear-transcribed mRNA catabolic process, non-stop decay	0.0496448	50	2
GO:1901032	negative regulation of response to reactive oxygen species	0.0123202	100	2
GO:1902117	positive regulation of organelle assembly	0.0162438	33.3333	4
GO:0007482	haltere development	0.020843	30.7692	4
GO:2000765	regulation of cytoplasmic translation	0.012168	36.3636	4
GO:0004105	choline-phosphate cytidylyltransferase activity	0.0496448	50	2
GO:0005484	SNAP receptor activity	0.0459867	20	5
GO:0006998	nuclear envelope organization	0.0297247	22.7273	5
GO:0007140	male meiotic nuclear division	0.0253657	13.9535	12
GO:0010458	exit from mitosis	0.0471233	23.5294	4
GO:0022416	chaeta development	0.00602063	15.9091	14
GO:0035287	head segmentation	0.0399088	20.8333	5
GO:0007366	periodic partitioning by pair rule gene	0.0263873	28.5714	4
GO:0016073	snRNA metabolic process	0.0298157	17.9487	7
GO:0040031	snRNA modification	0.0134599	50	3
GO:0031667	response to nutrient levels	0.00454446	12.9032	24
GO:0042594	response to starvation	0.00805069	12.8049	21
GO:0007259	receptor signaling pathway via JAK-STAT	0.00661992	22.2222	8
GO:0046426	negative regulation of receptor signaling pathway via JAK-STAT	0.002318	35.2941	6
GO:0021954	central nervous system neuron development	0.00242442	57.1429	4
GO:0060996	dendritic spine development	0.0205923	42.8571	3
GO:0016575	histone deacetylation	0.0297247	22.7273	5
GO:0070932	histone H3 deacetylation	0.0293218	66.6667	2
GO:0003714	transcription corepressor activity	2.73953e-05	25.8621	15
GO:0003712	transcription coregulator activity	8.57879e-05	15.3061	30
GO:0018026	peptidyl-lysine monomethylation	0.0496448	50	2
GO:0034770	histone H4-K20 methylation	0.0496448	50	2
GO:0045165	cell fate commitment	0.0331434	9.66851	35
GO:2000177	regulation of neural precursor cell proliferation	0.0392129	14.7541	9
GO:0007405	neuroblast proliferation	0.00195828	16.3462	17
GO:0007399	nervous system development	1.99183e-09	11.2013	138
GO:0007417	central nervous system development	2.26567e-05	13.7072	44
GO:0007419	ventral cord development	0.00465607	16.4706	14
GO:0034250	positive regulation of cellular amide metabolic process	5.69393e-07	24.7191	22
GO:0032270	positive regulation of cellular protein metabolic process	3.09089e-07	15.9574	45
GO:0045727	positive regulation of translation	0.000286406	25	12
GO:0050994	regulation of lipid catabolic process	0.0162438	33.3333	4
GO:0010890	positive regulation of sequestering of triglyceride	0.0293218	66.6667	2
GO:0090207	regulation of triglyceride metabolic process	0.0327001	26.6667	4
GO:0046958	nonassociative learning	0.0327001	26.6667	4
GO:0051823	regulation of synapse structural plasticity	0.0293218	66.6667	2
GO:0099578	regulation of translation at postsynapse, modulating synaptic transmission	0.0123202	100	2
GO:0098586	cellular response to virus	0.00276568	41.6667	5
GO:0051607	defense response to virus	2.94529e-06	29.0909	16
GO:1990261	pre-mRNA catabolic process	0.00806562	60	3
GO:0010623	programmed cell death involved in cell development	0.0408134	12.1739	14
GO:0010942	positive regulation of cell death	0.0192258	13.5922	14
GO:0097190	apoptotic signaling pathway	0.0134284	16.9492	10
GO:0006352	DNA-templated transcription, initiation	0.00082742	18.3908	16
GO:0006367	transcription initiation from RNA polymerase II promoter	0.000833193	20	14
GO:0016251	RNA polymerase II general transcription initiation factor activity	0.00515944	25.9259	7
GO:0016574	histone ubiquitination	0.020843	30.7692	4
GO:0006513	protein monoubiquitination	0.0263873	28.5714	4
GO:0033523	histone H2B ubiquitination	0.0293218	66.6667	2
GO:0022603	regulation of anatomical structure morphogenesis	0.0395209	10.7692	21
GO:0022604	regulation of cell morphogenesis	0.0316056	13.4831	12
GO:0051489	regulation of filopodium assembly	0.0408132	16.6667	7
GO:0009855	determination of bilateral symmetry	0.00924376	26.087	6
GO:0048262	determination of dorsal/ventral asymmetry	0.029392	37.5	3
GO:0002781	antifungal peptide production	0.000514603	46.1538	6
GO:0002788	regulation of antifungal peptide production	0.000514603	46.1538	6
GO:0048646	anatomical structure formation involved in morphogenesis	0.0168457	9.29432	54
GO:0007276	gamete generation	1.56326e-06	10.7677	108
GO:0007281	germ cell development	5.32028e-06	11.0973	89
GO:0007349	cellularization	0.00148214	15.8333	19
GO:0048863	stem cell differentiation	0.0164392	16.3934	10
GO:0035214	eye-antennal disc development	0.0186964	15.2778	11
GO:0007455	eye-antennal disc morphogenesis	0.0211089	17.7778	8
GO:0007479	leg disc proximal/distal pattern formation	0.002318	35.2941	6
GO:0006996	organelle organization	4.98539e-06	9.18622	184
GO:0006325	chromatin organization	1.17499e-08	15.896	55
GO:0051276	chromosome organization	9.55001e-08	12.8978	77
GO:0040029	regulation of gene expression, epigenetic	0.000392312	16.2963	22
GO:0033993	response to lipid	0.0359753	15	9
GO:0097305	response to alcohol	0.00288279	14.8438	19
GO:0048149	behavioral response to ethanol	0.00515424	18.6441	11
GO:0035075	response to ecdysone	0.0262966	17.0213	8
GO:1902414	protein localization to cell junction	0.020843	30.7692	4
GO:0061640	cytoskeleton-dependent cytokinesis	0.0491591	12.1495	13
GO:0098876	vesicle-mediated transport to the plasma membrane	0.0331787	15.2542	9
GO:0032456	endocytic recycling	0.0298157	17.9487	7
GO:0002164	larval development	0.00105244	13.5922	28
GO:0007525	somatic muscle development	0.00251699	17.0455	15
GO:0007526	larval somatic muscle development	0.00282677	21.7391	10
GO:0007527	adult somatic muscle development	0.0471233	23.5294	4
GO:0022607	cellular component assembly	0.00503668	8.54701	120
GO:0007010	cytoskeleton organization	7.18161e-05	10.8262	76
GO:0048515	spermatid differentiation	0.0488909	11.3475	16
GO:0007291	sperm individualization	0.030445	15.5172	9
GO:0010212	response to ionizing radiation	0.0263944	18.4211	7
GO:0010940	positive regulation of necrotic cell death	0.0496448	50	2
GO:0097193	intrinsic apoptotic signaling pathway	0.00868337	23.3333	7
GO:2000683	regulation of cellular response to X-ray	0.00806562	60	3
GO:0045292	mRNA cis splicing, via spliceosome	8.26227e-05	50	7
GO:0000395	mRNA 5'-splice site recognition	0.0293218	66.6667	2
GO:0071826	ribonucleoprotein complex subunit organization	0.00215074	14.5833	21
GO:0000245	spliceosomal complex assembly	0.00135014	33.3333	7
GO:0006376	mRNA splice site selection	0.00276568	41.6667	5
GO:0007165	signal transduction	0.00254789	8.42164	151
GO:0010646	regulation of cell communication	0.0105249	8.75764	86
GO:0009966	regulation of signal transduction	0.00147242	9.63139	81
GO:0035556	intracellular signal transduction	0.0121133	9.16905	64
GO:0000165	MAPK cascade	0.0306812	11.4458	19
GO:0043412	macromolecule modification	0.00801883	8.30671	130
GO:0006464	cellular protein modification process	0.00917494	8.35059	121
GO:0070647	protein modification by small protein conjugation or removal	0.0120645	10.1523	40
GO:0032446	protein modification by small protein conjugation	0.0168342	10.303	34
GO:0016567	protein ubiquitination	0.0206232	10.3679	31
GO:0009790	embryo development	0.00136167	10.2606	63
GO:0048598	embryonic morphogenesis	0.0214817	10.6061	28
GO:0048732	gland development	0.0073982	12.1359	25
GO:0009792	embryo development ending in birth or egg hatching	6.64727e-05	15.544	30
GO:0016331	morphogenesis of embryonic epithelium	0.0075886	13.7405	18
GO:0042063	gliogenesis	0.0236648	13.2075	14
GO:0050768	negative regulation of neurogenesis	0.0322681	16.3265	8
GO:0060251	regulation of glial cell proliferation	0.0327001	26.6667	4
GO:0014013	regulation of gliogenesis	0.002318	35.2941	6
GO:0014015	positive regulation of gliogenesis	0.0205923	42.8571	3
GO:0008083	growth factor activity	0.0112612	25	6
GO:0016015	morphogen activity	0.0496448	50	2
GO:0007427	epithelial cell migration, open tracheal system	0.0451661	16.2791	7
GO:0007352	zygotic specification of dorsal/ventral axis	0.0123202	100	2
GO:0007429	secondary branching, open tracheal system	0.0293218	66.6667	2
GO:0035150	regulation of tube size	0.0109508	17.5439	10
GO:0001736	establishment of planar polarity	0.00577887	14.9533	16
GO:0016477	cell migration	0.00220955	11.4706	39
GO:0001667	ameboidal-type cell migration	0.000270098	14.5729	29
GO:0030334	regulation of cell migration	0.0407743	12.9032	12
GO:0007297	ovarian follicle cell migration	0.00155651	14.6667	22
GO:0007169	transmembrane receptor protein tyrosine kinase signaling pathway	0.0423558	10.3004	24
GO:0031399	regulation of protein modification process	0.000248888	13.6546	34
GO:0031056	regulation of histone modification	0.00656524	20.4545	9
GO:0031058	positive regulation of histone modification	0.0346596	21.7391	5
GO:0016573	histone acetylation	7.94585e-05	20	19
GO:0035065	regulation of histone acetylation	0.00168928	37.5	6
GO:0043966	histone H3 acetylation	0.011992	21.875	7
GO:0043967	histone H4 acetylation	0.00438665	26.9231	7
GO:0043984	histone H4-K16 acetylation	0.00873931	40	4
GO:0007549	dosage compensation	0.013468	24	6
GO:0006914	autophagy	0.0253418	10.7759	25
GO:0009894	regulation of catabolic process	0.000284803	12.5767	41
GO:0010506	regulation of autophagy	0.00370517	14.5038	19
GO:0031331	positive regulation of cellular catabolic process	0.00215373	13.5135	25
GO:0010508	positive regulation of autophagy	0.030445	15.5172	9
GO:2000058	regulation of ubiquitin-dependent protein catabolic process	0.0387405	14.0845	10
GO:0048865	stem cell fate commitment	0.00242442	57.1429	4
GO:0007422	peripheral nervous system development	0.00151571	19.697	13
GO:0048935	peripheral nervous system neuron development	0.0162438	33.3333	4
GO:0043703	photoreceptor cell fate determination	0.00242442	57.1429	4
GO:0042386	hemocyte differentiation	0.0109508	17.5439	10
GO:0048542	lymph gland development	0.011283	15.7895	12
GO:0035167	larval lymph gland hemopoiesis	0.0134284	16.9492	10
GO:0051707	response to other organism	0.000505863	11.0454	56
GO:0002764	immune response-regulating signaling pathway	0.00646016	17.1429	12
GO:0050688	regulation of defense response to virus	0.00501698	30	6
GO:0002230	positive regulation of defense response to virus by host	0.00276568	41.6667	5
GO:0000226	microtubule cytoskeleton organization	0.00648445	10.5398	41
GO:0030036	actin cytoskeleton organization	0.00463421	11.0145	38
GO:0007015	actin filament organization	0.0133139	11.7949	23
GO:0051493	regulation of cytoskeleton organization	0.0206731	11.6022	21
GO:0042127	regulation of cell population proliferation	0.000145134	14.0496	34
GO:0008285	negative regulation of cell population proliferation	0.00279703	17.5	14
GO:0072091	regulation of stem cell proliferation	0.000311293	50	6
GO:0010721	negative regulation of cell development	0.00705423	18.8679	10
GO:2000647	negative regulation of stem cell proliferation	0.00127381	66.6667	4
GO:0010629	negative regulation of gene expression	1.62283e-06	13.7157	55
GO:0016441	post-transcriptional gene silencing	0.00147295	18.0723	15
GO:0031047	gene silencing by RNA	0.00497535	15.2381	16
GO:0006402	mRNA catabolic process	0.00671235	14.6789	16
GO:0035194	post-transcriptional gene silencing by RNA	0.0123389	15.5844	12
GO:0035195	miRNA-mediated gene silencing	0.00744665	24.1379	7
GO:0032506	cytokinetic process	0.0462259	15.0943	8
GO:0030866	cortical actin cytoskeleton organization	0.00709852	16.9014	12
GO:0000915	actomyosin contractile ring assembly	0.00501698	30	6
GO:0008544	epidermis development	0.0280248	14.2857	11
GO:0035120	post-embryonic appendage morphogenesis	0.00191368	11.3889	41
GO:0007476	imaginal disc-derived wing morphogenesis	0.0176808	10.4235	32
GO:0035159	regulation of tube length, open tracheal system	0.00273934	23.6842	9
GO:0035316	non-sensory hair organization	0.0147635	16.6667	10
GO:0043631	RNA polyadenylation	0.0101583	22.5806	7
GO:0031123	RNA 3'-end processing	0.00621728	15.3061	15
GO:0046831	regulation of RNA export from nucleus	0.00127381	66.6667	4
GO:0031124	mRNA 3'-end processing	0.00786034	18.5185	10
GO:0050686	negative regulation of mRNA processing	0.0205923	42.8571	3
GO:0031440	regulation of mRNA 3'-end processing	0.00168928	37.5	6
GO:1900363	regulation of mRNA polyadenylation	0.00806562	60	3
GO:0032386	regulation of intracellular transport	0.00875145	17.1875	11
GO:0032388	positive regulation of intracellular transport	0.0187381	22.2222	6
GO:0046822	regulation of nucleocytoplasmic transport	0.00156265	28.5714	8
GO:0051028	mRNA transport	0.00755465	16.0494	13
GO:0006405	RNA export from nucleus	0.00466247	18.9655	11
GO:0006396	RNA processing	1.05085e-17	16.3609	107
GO:0016071	mRNA metabolic process	1.75681e-19	19.8614	86
GO:0034660	ncRNA metabolic process	0.00380232	10.7056	44
GO:0006397	mRNA processing	5.99492e-17	20.8333	70
GO:0008380	RNA splicing	1.16592e-15	21.4533	62
GO:0034470	ncRNA processing	0.00407563	11.4007	35
GO:0000398	mRNA splicing, via spliceosome	1.32906e-14	21.673	57
GO:0007389	pattern specification process	2.37422e-05	11.6041	68
GO:0003002	regionalization	1.71076e-05	11.9048	65
GO:0009798	axis specification	0.00409257	12.1339	29
GO:0007447	imaginal disc pattern formation	0.047518	11.6279	15
GO:0009953	dorsal/ventral pattern formation	0.00122627	14.1243	25
GO:0009950	dorsal/ventral axis specification	0.0360387	13.1868	12
GO:0007310	oocyte dorsal/ventral axis specification	0.0331617	17.5	7
GO:0048469	cell maturation	0.00255926	12.9187	27
GO:0009994	oocyte differentiation	0.0139921	11.8919	22
GO:0007308	oocyte construction	0.00545098	13.6054	20
GO:0007309	oocyte axis specification	0.0171845	12.5	18
GO:0032088	negative regulation of NF-kappaB transcription factor activity	0.0123202	100	2
GO:0060438	trachea development	0.0112612	25	6
GO:0035169	lymph gland plasmatocyte differentiation	0.0205923	42.8571	3
GO:0051090	regulation of DNA-binding transcription factor activity	0.0252978	20.6897	6
GO:0043433	negative regulation of DNA-binding transcription factor activity	0.012168	36.3636	4
GO:0045089	positive regulation of innate immune response	0.0253627	16.0714	9
GO:0002812	biosynthetic process of antibacterial peptides active against Gram-negative bacteria	0.000225463	43.75	7
GO:0002813	regulation of biosynthetic process of antibacterial peptides active against Gram-negative bacteria	0.000225463	43.75	7
GO:0031497	chromatin assembly	0.0133708	12.8571	18
GO:0070828	heterochromatin organization	0.017511	13.3929	15
GO:0016570	histone modification	7.6442e-06	15.9817	35
GO:0018205	peptidyl-lysine modification	5.14821e-06	17.1123	32
GO:0018193	peptidyl-amino acid modification	0.0133516	9.74576	46
GO:0018022	peptidyl-lysine methylation	0.0392129	14.7541	9
GO:0009954	proximal/distal pattern formation	0.00744665	24.1379	7
GO:0035220	wing disc development	0.000142009	12	51
GO:0008586	imaginal disc-derived wing vein morphogenesis	0.0392129	14.7541	9
GO:0001752	compound eye photoreceptor fate commitment	0.00654159	15.7303	14
GO:0010941	regulation of cell death	0.000310379	13.0282	37
GO:0006915	apoptotic process	0.0016269	12.1107	35
GO:0060548	negative regulation of cell death	0.0142584	12.5	19
GO:0043067	regulation of programmed cell death	0.00436648	12.2271	28
GO:0042981	regulation of apoptotic process	0.00776139	12.2449	24
GO:0030950	establishment or maintenance of actin cytoskeleton polarity	0.0496448	50	2
GO:0035309	wing and notum subfield formation	0.00522655	35.7143	5
GO:0061572	actin filament bundle organization	0.00842346	19.5652	9
GO:0042249	establishment of planar polarity of embryonic epithelium	0.0496448	50	2
GO:0051017	actin filament bundle assembly	0.0408132	16.6667	7
GO:0046663	dorsal closure, leading edge cell differentiation	0.0496448	50	2
GO:1903475	mitotic actomyosin contractile ring assembly	0.0496448	50	2
GO:0044770	cell cycle phase transition	0.00302588	13.8365	22
GO:0051726	regulation of cell cycle	0.00463421	11.0145	38
GO:1903047	mitotic cell cycle process	0.000511591	12.0112	43
GO:0007346	regulation of mitotic cell cycle	0.0277024	11.2299	21
GO:0044772	mitotic cell cycle phase transition	0.00341694	14.6154	19
GO:0044839	cell cycle G2/M phase transition	0.0011574	22.9167	11
GO:1901987	regulation of cell cycle phase transition	0.0306034	12.1212	16
GO:1901990	regulation of mitotic cell cycle phase transition	0.0220048	13.3333	14
GO:0010389	regulation of G2/M transition of mitotic cell cycle	0.00875352	21.0526	8
GO:0009893	positive regulation of metabolic process	1.67946e-17	13.7769	147
GO:0010604	positive regulation of macromolecule metabolic process	1.74667e-16	13.9202	136
GO:0034248	regulation of cellular amide metabolic process	1.09398e-12	19.2182	59
GO:0010628	positive regulation of gene expression	1.12888e-12	22.1198	48
GO:0019730	antimicrobial humoral response	0.00626103	14.4068	17
GO:0002775	antimicrobial peptide production	0.000319527	20	16
GO:0002784	regulation of antimicrobial peptide production	0.000319527	20	16
GO:0002225	positive regulation of antimicrobial peptide production	0.000243203	22.5806	14
GO:0080134	regulation of response to stress	9.46227e-07	14.4476	51
GO:0080135	regulation of cellular response to stress	0.0133708	12.8571	18
GO:0036499	PERK-mediated unfolded protein response	0.0293218	66.6667	2
GO:0051403	stress-activated MAPK cascade	0.0336404	13.3333	12
GO:0043410	positive regulation of MAPK cascade	0.0325976	13.9241	11
GO:0046328	regulation of JNK cascade	0.0412727	13.8889	10
GO:0046330	positive regulation of JNK cascade	0.0468458	17.6471	6
GO:0009620	response to fungus	0.0159533	15	12
GO:0008063	Toll signaling pathway	0.0359359	14.2857	10
GO:0022613	ribonucleoprotein complex biogenesis	9.26779e-09	16.1677	54
GO:0042254	ribosome biogenesis	2.29889e-05	15	36
GO:0042273	ribosomal large subunit biogenesis	0.000857068	20.9677	13
GO:0006364	rRNA processing	0.000519429	14.9701	25
GO:0016072	rRNA metabolic process	0.000406109	14.6739	27
GO:0000470	maturation of LSU-rRNA	0.00744665	24.1379	7
GO:0000460	maturation of 5.8S rRNA	0.00493411	23.5294	8
GO:0019538	protein metabolic process	0.00505673	7.86436	218
GO:0044260	cellular macromolecule metabolic process	2.9374e-06	8.75966	238
GO:0034645	cellular macromolecule biosynthetic process	0.00211909	9.84308	69
GO:0044267	cellular protein metabolic process	3.14885e-05	8.78049	198
GO:0051246	regulation of protein metabolic process	1.6892e-09	12.8514	96
GO:0006468	protein phosphorylation	0.00597292	10.6667	40
GO:0000380	alternative mRNA splicing, via spliceosome	1.44069e-05	21.7391	20
GO:0000381	regulation of alternative mRNA splicing, via spliceosome	3.70334e-05	21.1111	19
GO:1903311	regulation of mRNA metabolic process	4.11597e-06	17.9641	30
GO:0043484	regulation of RNA splicing	1.51178e-07	23.2143	26
GO:0050684	regulation of mRNA processing	2.98199e-07	23.1481	25
GO:0048024	regulation of mRNA splicing, via spliceosome	2.51942e-06	22.6804	22
GO:0048729	tissue morphogenesis	2.94695e-05	11.2121	74
GO:0035239	tube morphogenesis	7.19568e-06	12.0939	67
GO:0060562	epithelial tube morphogenesis	9.72317e-06	12.326	62
GO:0072001	renal system development	0.0349741	13.75	11
GO:0007560	imaginal disc morphogenesis	5.56641e-06	13.0536	56
GO:0072002	Malpighian tubule development	0.0387405	14.0845	10
GO:0046552	photoreceptor cell fate commitment	0.00517337	15.625	15
GO:0007552	metamorphosis	1.05354e-06	12.8906	66
GO:0009886	post-embryonic animal morphogenesis	1.90202e-06	12.7451	65
GO:0048737	imaginal disc-derived appendage development	0.000254133	12.2283	45
GO:0035114	imaginal disc-derived appendage morphogenesis	0.000611602	11.9114	43
GO:0048707	instar larval or pupal morphogenesis	3.33893e-06	12.7572	62
GO:0035218	leg disc development	0.000187614	18.1818	20
GO:0007478	leg disc morphogenesis	0.00132765	18.2927	15
GO:0060541	respiratory system development	0.00230969	12.0879	33
GO:0007424	open tracheal system development	0.0046674	11.7424	31
GO:0035298	regulation of Malpighian tubule size	0.00806562	60	3
GO:0009892	negative regulation of metabolic process	1.81729e-14	13.381	131
GO:0009057	macromolecule catabolic process	0.00464818	9.78793	60
GO:0010605	negative regulation of macromolecule metabolic process	1.59498e-13	13.3841	123
GO:0044270	cellular nitrogen compound catabolic process	0.00301787	12.7358	27
GO:0046700	heterocycle catabolic process	0.00285745	12.7962	27
GO:1901361	organic cyclic compound catabolic process	0.00367193	12.3894	28
GO:0044265	cellular macromolecule catabolic process	0.00386103	10.0917	55
GO:0010608	post-transcriptional regulation of gene expression	1.29216e-11	17.9641	60
GO:0006401	RNA catabolic process	0.000317409	16.5414	22
GO:0033962	P-body assembly	0.00501698	30	6
GO:0000956	nuclear-transcribed mRNA catabolic process	0.0349741	13.75	11
GO:0060573	cell fate specification involved in pattern specification	0.0391908	33.3333	3
GO:0090317	negative regulation of intracellular protein transport	0.029392	37.5	3
GO:0046847	filopodium assembly	0.0462259	15.0943	8
GO:0000981	DNA-binding transcription factor activity, RNA polymerase II-specific	2.58456e-12	15.3846	84
GO:0001227	DNA-binding transcription repressor activity, RNA polymerase II-specific	5.02984e-05	24.5902	15
GO:0048523	negative regulation of cellular process	3.40813e-12	11.4605	164
GO:0031324	negative regulation of cellular metabolic process	4.5557e-09	12.615	96
GO:0051172	negative regulation of nitrogen compound metabolic process	3.34228e-08	12.5356	88
GO:0031327	negative regulation of cellular biosynthetic process	3.53571e-11	15.4959	75
GO:0045934	negative regulation of nucleobase-containing compound metabolic process	1.64517e-10	15.9145	67
GO:0006355	regulation of transcription, DNA-templated	9.24878e-30	15.5372	188
GO:0045892	negative regulation of transcription, DNA-templated	3.36749e-11	17.0732	63
GO:0140110	transcription regulator activity	3.41076e-19	15.5748	126
GO:0000122	negative regulation of transcription by RNA polymerase II	1.27159e-07	16.8627	43
GO:0003700	DNA-binding transcription factor activity	2.28906e-16	16.0883	102
GO:0002684	positive regulation of immune system process	4.52873e-05	18.4	23
GO:0002833	positive regulation of response to biotic stimulus	3.53371e-05	18.6992	23
GO:0031349	positive regulation of defense response	5.11531e-05	18.254	23
GO:0002783	antifungal peptide biosynthetic process	0.0123202	100	2
GO:0006967	positive regulation of antifungal peptide biosynthetic process	0.0123202	100	2
GO:0046529	imaginal disc fusion, thorax closure	0.0297247	22.7273	5
GO:0042067	establishment of ommatidial planar polarity	0.00875145	17.1875	11
GO:0023056	positive regulation of signaling	0.0253099	9.375	45
GO:0023057	negative regulation of signaling	0.018922	9.7619	41
GO:0048584	positive regulation of response to stimulus	0.000242232	11.0909	61
GO:0048585	negative regulation of response to stimulus	0.00827604	10.1124	45
GO:0007166	cell surface receptor signaling pathway	0.00312192	9.46451	76
GO:0010647	positive regulation of cell communication	0.0253099	9.375	45
GO:0010648	negative regulation of cell communication	0.0185143	9.7852	41
GO:0007167	enzyme-linked receptor protein signaling pathway	0.0321581	9.96785	31
GO:0060341	regulation of cellular localization	0.0014098	15.5039	20
GO:0015931	nucleobase-containing compound transport	0.00458817	13.8889	20
GO:0050658	RNA transport	0.00135755	15.9664	19
GO:0006913	nucleocytoplasmic transport	0.00307287	14.094	21
GO:1900182	positive regulation of protein localization to nucleus	0.00873931	40	4
GO:0034504	protein localization to nucleus	0.00515508	16.8831	13
GO:0006606	protein import into nucleus	0.0130112	16.1765	11
GO:0017056	structural constituent of nuclear pore	0.00501698	30	6
GO:0051168	nuclear export	0.00221109	16.6667	16
GO:0032970	regulation of actin filament-based process	0.00875335	13.8211	17
GO:0051128	regulation of cellular component organization	0.0164121	8.96739	66
GO:0033043	regulation of organelle organization	0.03633	9.58904	35
GO:1902903	regulation of supramolecular fiber organization	0.0425438	11.811	15
GO:1902905	positive regulation of supramolecular fiber organization	0.0322681	16.3265	8
GO:0051495	positive regulation of cytoskeleton organization	0.0421822	15.3846	8
GO:0008154	actin polymerization or depolymerization	0.0399697	13.4146	11
GO:0110053	regulation of actin filament organization	0.0360387	13.1868	12
GO:0001654	eye development	0.00476362	10.4895	45
GO:0007472	wing disc morphogenesis	0.00769086	10.8696	35
GO:0048592	eye morphogenesis	0.0105447	10.452	37
GO:0048749	compound eye development	0.0134197	10	41
GO:0001745	compound eye morphogenesis	0.0180286	10.1744	35
GO:0048468	cell development	6.15535e-07	9.97358	151
GO:0060429	epithelium development	8.23058e-08	11.2205	114
GO:0007292	female gamete generation	2.59077e-05	11.0335	79
GO:0030855	epithelial cell differentiation	0.000117188	12.0092	52
GO:0002064	epithelial cell development	0.000397448	11.9681	45
GO:0030707	ovarian follicle cell development	0.00071113	12.0235	41
GO:0048477	oogenesis	6.87244e-06	11.5442	77
GO:0009791	post-embryonic development	5.20461e-08	12.4118	88
GO:0001708	cell fate specification	0.017511	13.3929	15
GO:0048569	post-embryonic animal organ development	4.2531e-08	13.6986	70
GO:0048534	hematopoietic or lymphoid organ development	0.0095884	14.0351	16
GO:0030097	hemopoiesis	0.0134014	14.2857	14
GO:0031325	positive regulation of cellular metabolic process	7.59854e-17	14.0082	137
GO:0051173	positive regulation of nitrogen compound metabolic process	5.19783e-15	13.8462	126
GO:0016310	phosphorylation	0.00461004	10.1365	52
GO:0019220	regulation of phosphate metabolic process	0.00257402	12.7273	28
GO:0031401	positive regulation of protein modification process	0.000502716	16.4062	21
GO:0001932	regulation of protein phosphorylation	0.000751165	15.9091	21
GO:0042327	positive regulation of phosphorylation	0.00106174	17.3469	17
GO:0001934	positive regulation of protein phosphorylation	0.00158714	18.6667	14
GO:0033674	positive regulation of kinase activity	0.0218458	14.8649	11
GO:0051093	negative regulation of developmental process	3.70049e-05	15.2778	33
GO:0051094	positive regulation of developmental process	0.00173514	12.6016	31
GO:0051240	positive regulation of multicellular organismal process	0.00507541	12.381	26
GO:0045595	regulation of cell differentiation	9.49603e-07	15.1815	46
GO:0048638	regulation of developmental growth	0.0189541	10.8434	27
GO:2000026	regulation of multicellular organismal development	0.000719503	12.4579	37
GO:0008284	positive regulation of cell population proliferation	0.00621728	15.3061	15
GO:0045596	negative regulation of cell differentiation	2.66634e-05	20.1923	21
GO:0045597	positive regulation of cell differentiation	0.00771884	14.0496	17
GO:0060284	regulation of cell development	1.28853e-05	16.9492	30
GO:0010720	positive regulation of cell development	0.00277803	16.8539	15
GO:0022008	neurogenesis	1.49815e-06	10.7495	109
GO:0051960	regulation of nervous system development	0.000260492	13.9738	32
GO:0051962	positive regulation of nervous system development	0.00894618	14.1593	16
GO:0048699	generation of neurons	7.89766e-05	10.1266	96
GO:0050767	regulation of neurogenesis	1.43675e-05	18.3099	26
GO:0050769	positive regulation of neurogenesis	0.00220384	18.8406	13
GO:0030182	neuron differentiation	0.000862745	9.7032	85
GO:0000902	cell morphogenesis	0.00287048	9.98363	61
GO:0009887	animal organ morphogenesis	4.49655e-05	10.5911	86
GO:0032989	cellular component morphogenesis	0.0213482	9.062	57
GO:0048731	system development	3.0119e-11	10.9434	174
GO:0007423	sensory organ development	0.000347381	11.0899	58
GO:0030030	cell projection organization	0.0187824	8.85417	68
GO:0000904	cell morphogenesis involved in differentiation	0.00650602	9.92366	52
GO:0120036	plasma membrane bounded cell projection organization	0.0256752	8.74172	66
GO:0120039	plasma membrane bounded cell projection morphogenesis	0.00935728	9.87654	48
GO:0048666	neuron development	0.00208864	9.88372	68
GO:0046530	photoreceptor cell differentiation	0.00795947	11.4625	29
GO:0031175	neuron projection development	0.0133552	9.57854	50
GO:0048667	cell morphogenesis involved in neuron differentiation	0.01094	9.83264	47
GO:0016358	dendrite development	9.42577e-05	15.2284	30
GO:0001754	eye photoreceptor cell differentiation	0.0124749	11.4035	26
GO:0001751	compound eye photoreceptor cell differentiation	0.0286796	10.7623	24
GO:0035295	tube development	8.12038e-08	12.0466	93
GO:0009880	embryonic pattern specification	0.018972	10.728	28
GO:0007444	imaginal disc development	1.16963e-08	13.257	81
GO:0030952	establishment or maintenance of cytoskeleton polarity	0.0187305	16.9811	9
GO:0000578	embryonic axis specification	0.00645172	13.6691	19
GO:0009952	anterior/posterior pattern specification	0.036355	10.4803	24
GO:0035282	segmentation	0.0198645	10.4895	30
GO:0007350	blastoderm segmentation	0.0437018	10.1626	25
GO:0009948	anterior/posterior axis specification	0.0398857	11.25	18
GO:0008595	anterior/posterior axis specification, embryo	0.0380133	11.7647	16
GO:0007315	pole plasm assembly	0.0235633	14.1176	12
GO:0019094	pole plasm mRNA localization	0.00791797	17.4603	11
GO:0045451	pole plasm oskar mRNA localization	0.0331787	15.2542	9
GO:0043603	cellular amide metabolic process	5.07921e-06	11.3208	84
GO:1901566	organonitrogen compound biosynthetic process	0.00910692	8.66788	95
GO:0006518	peptide metabolic process	5.01243e-08	12.7726	82
GO:0043604	amide biosynthetic process	2.18915e-07	12.7768	75
GO:0043043	peptide biosynthetic process	2.15546e-08	13.6704	73
GO:2000112	regulation of cellular macromolecule biosynthetic process	1.62765e-10	18.8679	50
GO:0006412	translation	2.6068e-06	12.8631	62
GO:0006413	translational initiation	2.96971e-06	24.0964	20
GO:0006446	regulation of translational initiation	0.013468	24	6
GO:0002181	cytoplasmic translation	0.0050281	13.4615	21
GO:0002183	cytoplasmic translational initiation	0.00157915	25.7143	9
GO:0001732	formation of cytoplasmic translation initiation complex	0.000710053	36.8421	7
GO:0045182	translation regulator activity	7.36062e-07	22.1239	25
GO:0008135	translation factor activity, RNA binding	6.7589e-06	23.75	19
GO:0090079	translation regulator activity, nucleic acid binding	1.08764e-06	23	23
GO:0003743	translation initiation factor activity	1.12262e-05	27.7778	15
GO:0001228	DNA-binding transcription activator activity, RNA polymerase II-specific	0.000181532	18.8119	19
GO:0048522	positive regulation of cellular process	3.69096e-13	11.0792	193
GO:0006139	nucleobase-containing compound metabolic process	2.33737e-42	12.9742	342
GO:0031323	regulation of cellular metabolic process	0	14.2278	316
GO:0051171	regulation of nitrogen compound metabolic process	5.60519e-45	14.395	301
GO:0060255	regulation of macromolecule metabolic process	0	14.1862	326
GO:0080090	regulation of primary metabolic process	8.32371e-43	14.1171	299
GO:0009059	macromolecule biosynthetic process	1.85899e-30	13.0157	265
GO:0010467	gene expression	0	14.5399	384
GO:0018130	heterocycle biosynthetic process	8.83598e-24	13.1514	212
GO:0019438	aromatic compound biosynthetic process	1.75835e-23	13.1056	211
GO:0044271	cellular nitrogen compound biosynthetic process	1.74158e-32	13.1077	275
GO:1901362	organic cyclic compound biosynthetic process	2.18065e-22	12.8005	213
GO:0010468	regulation of gene expression	0	16.455	298
GO:0010556	regulation of macromolecule biosynthetic process	1.04987e-40	16.0164	234
GO:0019219	regulation of nucleobase-containing compound metabolic process	3.98087e-35	15.2844	223
GO:0031326	regulation of cellular biosynthetic process	7.23995e-41	15.7999	240
GO:0034654	nucleobase-containing compound biosynthetic process	1.8015e-23	13.3246	204
GO:0090304	nucleic acid metabolic process	0	14.1638	332
GO:0010557	positive regulation of macromolecule biosynthetic process	3.5652e-11	14.4781	86
GO:0031328	positive regulation of cellular biosynthetic process	4.6656e-12	14.4635	93
GO:0045935	positive regulation of nucleobase-containing compound metabolic process	7.87742e-09	13.2376	83
GO:0016070	RNA metabolic process	0	15.2879	316
GO:0051252	regulation of RNA metabolic process	1.72182e-37	15.942	220
GO:0006351	transcription, DNA-templated	6.93361e-30	15.1145	198
GO:0006357	regulation of transcription by RNA polymerase II	1.1577e-24	15.7841	155
GO:0006366	transcription by RNA polymerase II	4.13032e-27	15.8745	167
GO:0045893	positive regulation of transcription, DNA-templated	5.56183e-09	13.9405	75
GO:0045944	positive regulation of transcription by RNA polymerase II	7.73357e-07	13.835	57
GO:0002831	regulation of response to biotic stimulus	7.92609e-05	15.3846	30
GO:0032101	regulation of response to external stimulus	0.00393626	11.7647	32
GO:0050776	regulation of immune response	0.000194354	14.6341	30
GO:0032103	positive regulation of response to external stimulus	8.32328e-05	17.2662	24
GO:0031347	regulation of defense response	0.000125346	15	30
GO:0045087	innate immune response	0.00766983	11.5079	29
GO:0045088	regulation of innate immune response	0.0124429	14.433	14
GO:1900424	regulation of defense response to bacterium	0.00346768	17.8082	13
GO:0050829	defense response to Gram-negative bacterium	0.00574266	14.1732	18
GO:0009253	peptidoglycan catabolic process	0.0394991	25	4
GO:0002780	antibacterial peptide biosynthetic process	0.000144272	28.9474	11
GO:0002808	regulation of antibacterial peptide biosynthetic process	0.000144272	28.9474	11
GO:0001742	oenocyte differentiation	0.0162438	33.3333	4
GO:0002165	instar larval or pupal development	5.50884e-06	11.8314	73
GO:0048565	digestive tract development	0.0360991	11.8519	16
GO:0035215	genital disc development	0.0228235	16.3636	9
GO:0035225	determination of genital disc primordium	0.012168	36.3636	4
GO:0099638	endosome to plasma membrane protein transport	0.0496448	50	2
GO:0007474	imaginal disc-derived wing vein specification	0.00961699	16.9231	11
GO:0061331	epithelial cell proliferation involved in Malpighian tubule morphogenesis	0.0162438	33.3333	4
GO:0007464	R3/R4 cell fate commitment	0.0162438	33.3333	4
