# Supplementary material for: The identification of protein and RNA interactors of the splicing factor Caper in the adult Drosophila nervous system
Source: Front Mol Neurosci. 2023 Jun 23;16:1114857. doi: 10.3389/fnmol.2023.1114857 (PMC10332324; doi:10.3389/fnmol.2023.1114857)
Supplement: Supplementary file 6 [file Table_6.XLSX]

## Sheet: Overlap Interactors-Targets
List of Protein Interactors that are also RNA Targets of Caper
Gene Symbol	Flybase ID
Acn	FBgn0263198
AGO2	FBgn0087035
Amph	FBgn0027356
Ars2	FBgn0033062
Atx2	FBgn0041188
Bin1	FBgn0024491
bor	FBgn0287225
btz	FBgn0045862
Bx42	FBgn0004856
Capr	FBgn0042134
Cdc5	FBgn0265574
CG10737	FBgn0034420
CG11241	FBgn0037186
CG15747	FBgn0030474
CG1677	FBgn0029941
CG30122	FBgn0050122
CG31098	FBgn0051098
CG31102	FBgn0051102
CG31792	FBgn0051792
CG31793	FBgn0051793
CG32176	FBgn0052176
CG3847	FBgn0029867
CG42724	FBgn0261641
CG4622	FBgn0035021
CG4849	FBgn0039566
CG6066	FBgn0039488
CG9776	FBgn0027866
Chro	FBgn0044324
CkIIbeta	FBgn0000259
Cpsf6	FBgn0035872
crol	FBgn0020309
dbe	FBgn0020305
dco	FBgn0002413
e(r)	FBgn0011586
eIF3a	FBgn0037249
eIF3b	FBgn0034237
eIF3d1	FBgn0040227
eIF3k	FBgn0034654
eIF6	FBgn0034915
EloB	FBgn0023212
Fkbp39	FBgn0013269
fl(2)d	FBgn0000662
Fmr1	FBgn0028734
hfp	FBgn0028577
Hsp27	FBgn0001226
Hsp70Ab	FBgn0013276
Hsp70Ba	FBgn0013277
Hsp70Bb	FBgn0013278
l(1)G0004	FBgn0027334
lark	FBgn0011640
larp	FBgn0261618
Larp4B	FBgn0035424
lig	FBgn0020279
Lsd-1	FBgn0039114
mle	FBgn0002774
Moca-cyp	FBgn0039581
mod(mdg4)	FBgn0002781
mRpL27	FBgn0053002
mRpS9	FBgn0037529
ncm	FBgn0086707
nop5	FBgn0026196
Nop60B	FBgn0259937
Ns3	FBgn0266284
Pabp2	FBgn0005648
Pep	FBgn0004401
Prp8	FBgn0033688
pzg	FBgn0259785
qkr58E-1	FBgn0022986
RAF2	FBgn0036624
Rala	FBgn0015286
Rbp6	FBgn0260943
Rm62	FBgn0003261
RpL13	FBgn0011272
RpL19	FBgn0285950
RpL21	FBgn0032987
RpL24	FBgn0032518
RpL26	FBgn0036825
RpL8	FBgn0261602
RpLP0	FBgn0000100
RpS11	FBgn0033699
RpS30	FBgn0038834
RpS6	FBgn0261592
SF1	FBgn0025571
Sf3b1	FBgn0031266
Sf3b3	FBgn0035162
Sf3b6	FBgn0035692
smg	FBgn0016070
snRNP-U1-70K	FBgn0016978
Spx	FBgn0015818
Srp54	FBgn0024285
SRPK	FBgn0286813
Srrm1	FBgn0036340
sta	FBgn0003517
Surf6	FBgn0038746
Top1	FBgn0004924
Top3beta	FBgn0026015
Tsr1	FBgn0037073
Ubi-p5E	FBgn0086558
Ubi-p63E	FBgn0003943
Upf1	FBgn0030354
vari	FBgn0250785
vig2	FBgn0046214
Zn72D	FBgn0263603

## Sheet: GO Terms
GO Terms for Biological Processes of Protein Interactors that are RNA Targets
GOID	GOTerm	Adjusted P-value	% Associated Genes	Number of Genes
GO:0000054	ribosomal subunit export from nucleus	0.00878972	13.3333	2
GO:0000245	spliceosomal complex assembly	0.0147086	9.52381	2
GO:0006265	DNA topological change	0.00260153	28.5714	2
GO:0071103	DNA conformation change	0.00252546	7.01754	4
GO:0018993	somatic sex determination	0.0125324	10.5263	2
GO:0016556	mRNA modification	0.0104426	11.7647	2
GO:0007259	receptor signaling pathway via JAK-STAT	0.00488346	8.33333	3
GO:0046426	negative regulation of receptor signaling pathway via JAK-STAT	0.000809752	17.6471	3
GO:0022613	ribonucleoprotein complex biogenesis	1.41022e-09	5.38922	18
GO:0042254	ribosome biogenesis	0.000103711	4.16667	10
GO:0022618	ribonucleoprotein complex assembly	8.51905e-08	7.91367	11
GO:0043487	regulation of RNA stability	0.00360824	6.06061	4
GO:0017148	negative regulation of translation	0.0104339	4.12371	4
GO:0031123	RNA 3'-end processing	0.00257504	5.10204	5
GO:0061013	regulation of mRNA catabolic process	0.00298873	6.55738	4
GO:0031440	regulation of mRNA 3'-end processing	0.000694884	18.75	3
GO:0042273	ribosomal large subunit biogenesis	0.00301177	6.45161	4
GO:0042274	ribosomal small subunit biogenesis	0.0182177	4.61538	3
GO:0042255	ribosome assembly	0.0104617	6	3
GO:0009408	response to heat	0.00866149	4.44444	4
GO:0001666	response to hypoxia	0.000451707	7.93651	5
GO:0051085	chaperone cofactor-dependent protein refolding	0.00323937	10	3
GO:0071456	cellular response to hypoxia	0.0314617	6.06061	2
GO:0034620	cellular response to unfolded protein	0.00681548	7.14286	3
GO:0035080	heat shock-mediated polytene chromosome puffing	0.000145029	33.3333	3
GO:0035195	miRNA-mediated gene silencing	0.00308751	10.3448	3
GO:0010608	post-transcriptional regulation of gene expression	2.15499e-11	5.98802	20
GO:0006412	translation	1.42865e-15	5.80913	28
GO:0006417	regulation of translation	1.65936e-09	6.25	16
GO:0006446	regulation of translational initiation	0.000153395	16	4
GO:0002181	cytoplasmic translation	9.26464e-14	10.8974	17
GO:0001732	formation of cytoplasmic translation initiation complex	5.65606e-05	21.0526	4
GO:0008135	translation factor activity, RNA binding	0.000154663	7.5	6
GO:0090079	translation regulator activity, nucleic acid binding	6.94555e-06	8	8
GO:0000380	alternative mRNA splicing, via spliceosome	1.90932e-08	10.8696	10
GO:0000381	regulation of alternative mRNA splicing, via spliceosome	1.64543e-08	11.1111	10
GO:0006396	RNA processing	2.89909e-27	6.57492	43
GO:0016071	mRNA metabolic process	3.68629e-29	9.00693	39
GO:1903311	regulation of mRNA metabolic process	2.55321e-13	10.1796	17
GO:0006397	mRNA processing	4.79291e-29	10.7143	36
GO:0008380	RNA splicing	3.06515e-29	11.7647	34
GO:0050684	regulation of mRNA processing	1.71458e-12	12.963	14
GO:0000398	mRNA splicing, via spliceosome	4.03154e-29	12.5475	33
GO:0048024	regulation of mRNA splicing, via spliceosome	1.41522e-10	12.3711	12
GO:0000289	nuclear-transcribed mRNA poly(A) tail shortening	0.0136108	10	2
GO:0045926	negative regulation of growth	0.00371884	4.5045	5
GO:0044057	regulation of system process	0.00577227	5.12821	4
GO:0001558	regulation of cell growth	0.0104399	4.16667	4
GO:0010529	negative regulation of transposition	0.022288	7.40741	2
GO:0007279	pole cell formation	0.0158238	9.09091	2
GO:0008062	eclosion rhythm	0.00369315	22.2222	2
GO:0030308	negative regulation of cell growth	0.0183961	8.33333	2
GO:0031329	regulation of cellular catabolic process	2.68128e-05	4	12
GO:0045071	negative regulation of viral genome replication	0.000906723	50	2
GO:0045475	locomotor rhythm	0.00103077	6.41026	5
GO:0031331	positive regulation of cellular catabolic process	0.000414061	4.32432	8
GO:0090328	regulation of olfactory learning	0.00448695	20	2
GO:0006401	RNA catabolic process	0.00172358	4.51128	6
GO:0031047	gene silencing by RNA	0.000596511	5.71429	6
GO:0045571	negative regulation of imaginal disc growth	0.00878972	13.3333	2
GO:0045727	positive regulation of translation	0.00139994	8.33333	4
GO:0046959	habituation	0.00596699	16.6667	2
GO:2000765	regulation of cytoplasmic translation	0.000246248	27.2727	3
GO:0009047	dosage compensation by hyperactivation of X chromosome	0.00687043	15.3846	2
GO:0050686	negative regulation of mRNA processing	0.00260153	28.5714	2
GO:0000184	nuclear-transcribed mRNA catabolic process, nonsense-mediated decay	0.0267538	6.66667	2
GO:0030422	production of siRNA involved in post-transcriptional gene silencing by RNA	0.00521707	18.1818	2
GO:0000900	mRNA regulatory element binding translation repressor activity	0.0136108	10	2
