# Supplementary material for: The identification of protein and RNA interactors of the splicing factor Caper in the adult Drosophila nervous system
Source: Front Mol Neurosci. 2023 Jun 23;16:1114857. doi: 10.3389/fnmol.2023.1114857 (PMC10332324; doi:10.3389/fnmol.2023.1114857)
Supplement: Supplementary file 7 [file Table_7.XLSX]

## Sheet: Neural-enriched Interactors
List of Proteins pulled down with Caper antibody in Neural-enriched Tissue
Gene Symbol	Flybase ID	Caper IP iBAQ / Control IP iBAQ LFC	adjusted P-value
Acn	FBgn0263198	3.13347	0.0273564
AGO2	FBgn0087035	2.33323	0.01636
Amph	FBgn0027356	2.7809	0.0147196
Ank2	FBgn0261788	1.90811	0.0486067
AP-1-2beta	FBgn0010380	1.97721	0.0385296
aPKC	FBgn0261854	2.81793	0.00669235
Ars2	FBgn0033062	4.01201	0.00323686
B52	FBgn0004587	2.54253	0.0126313
betaTub97EF	FBgn0003890	1.47081	0.0350685
Bl	FBgn0000193	4.27952	0.00251748
Cam	FBgn0000253	2.1461	0.00786726
Capr	FBgn0042134	2.87947	0.00696669
Cbp80	FBgn0022942	4.52859	0.00669235
Cdep	FBgn0265082	2.08791	0.00773947
cg	FBgn0000289	3.20003	0.00873298
CG10417	FBgn0033021	3.52484	0.0208945
CG10737	FBgn0034420	1.60922	0.0230474
CG11241	FBgn0037186	4.08686	0.00920908
CG12278	FBgn0038847	3.23377	0.0033636
CG1677	FBgn0029941	4.74228	0.00354757
CG31664	FBgn0051664	2.29364	0.00521982
CG3847	FBgn0029867	3.64136	0.0347066
CG4622	FBgn0035021	4.75299	0.0137943
CG5641	FBgn0038046	4.88241	0.0330282
CG7483	FBgn0037573	2.76076	0.0264715
CG9297	FBgn0038181	5.72139	0.00215153
CG9776	FBgn0027866	4.34908	0.0167256
CG9915	FBgn0030738	4.32504	0.0033636
CkIIalpha	FBgn0264492	2.58708	0.00429506
CkIIbeta	FBgn0000259	2.52261	0.00855957
crol	FBgn0020309	2.56648	0.0200815
Dab	FBgn0000414	3.22264	0.0217378
dco	FBgn0002413	4.23478	0.00754557
eIF3a	FBgn0037249	1.99163	0.0272234
eIF3b	FBgn0034237	4.21565	0.00696669
eIF3c	FBgn0034258	2.1077	0.046857
eIF3d1	FBgn0040227	2.75963	0.00513161
eIF3e	FBgn0025582	2.33359	0.0336338
eIF3i	FBgn0015834	2.55701	0.00684194
eIF3k	FBgn0034654	2.88692	0.0193275
eIF3m	FBgn0033902	2.74924	0.00977401
eIF6	FBgn0034915	3.91662	0.00251748
Eip63E	FBgn0005640	1.83474	0.0466839
EloB	FBgn0023212	1.86637	0.00977401
EloC	FBgn0266711	2.10694	0.0130293
epsilonCOP	FBgn0027496	1.64405	0.0439257
FDY	FBgn0265047	5.58265	0.00251748
flw	FBgn0000711	1.53454	0.0466839
Fmr1	FBgn0028734	3.01628	0.00513161
hfp	FBgn0028577	3.29329	0.00912596
hoip	FBgn0286786	2.40432	0.00505553
HtrA2	FBgn0038233	3.29003	0.0052036
Ifrd1	FBgn0051694	3.1134	0.0229738
Imp	FBgn0285926	3.76126	0.00696669
eIF3e	FBgn0025582	2.33359	0.0336338
Jafrac2	FBgn0040308	8.418	0.000192575
KaiR1D	FBgn0038837	2.97255	0.0123352
l(1)G0004	FBgn0027334	2.7911	0.00669235
l(2)k09913	FBgn0021979	2.20915	0.0388917
lark	FBgn0011640	1.65074	0.0174386
larp	FBgn0261618	2.99333	0.00362756
lig	FBgn0020279	2.70179	0.00456182
loqs	FBgn0032515	2.11492	0.0386293
lost	FBgn0263594	2.02912	0.0304564
Lsd-1	FBgn0039114	2.30688	0.0264715
Mctp	FBgn0034389	4.08527	0.0134028
mdy	FBgn0004797	3.62078	0.00251748
me31B	FBgn0004419	1.65667	0.0147084
mle	FBgn0002774	3.41294	0.0241891
mod(mdg4)	FBgn0002781	1.36067	0.0347075
mRpL12	FBgn0011787	2.64012	0.00479954
mRpL19	FBgn0037608	3.70226	0.00873298
mRpS30	FBgn0030692	3.48898	0.0208945
mRpS6	FBgn0035534	2.75284	0.0126313
msn	FBgn0010909	3.97482	0.00513161
Mtor	FBgn0013756	2.13366	0.0200815
mv	FBgn0288310	3.54822	0.0198211
nito	FBgn0027548	2.23389	0.00546016
Nmt	FBgn0020392	5.51304	0.00669235
Nop56	FBgn0038964	2.26587	0.00761125
Nop60B	FBgn0259937	3.50327	0.0314447
Ns3	FBgn0266284	3.51044	0.0160464
Nt5b	FBgn0052549	4.34687	0.00354757
numb	FBgn0002973	3.25276	0.00323686
orb2	FBgn0264307	2.79231	0.0252474
pAbp	FBgn0265297	2.5042	0.0052036
Paics	FBgn0020513	7.17602	0.000192575
par-1	FBgn0260934	1.70634	0.0406722
PIP4K	FBgn0039924	2.37496	0.0133077
PIP5K59B	FBgn0034789	2.89054	0.00696669
Pkc98E	FBgn0003093	1.57851	0.0208945
Pp2B-14D	FBgn0011826	3.33314	0.0395341
Prat2	FBgn0041194	1.88578	0.0158404
Ptpmeg	FBgn0261985	2.62918	0.0281808
Pur-alpha	FBgn0022361	2.89872	0.00577444
qkr58E-1	FBgn0022986	1.82157	0.0407567
RAF2	FBgn0036624	3.88455	0.00873298
Rala	FBgn0015286	2.4017	0.0179455
Rbcn-3A	FBgn0023458	3.25379	0.00354757
Rbcn-3B	FBgn0023510	3.93203	0.00669235
rdgA	FBgn0261549	2.56834	0.00711091
rdgB	FBgn0003218	1.49007	0.0399876
Rgk3	FBgn0085426	1.84042	0.0386293
RIC-3	FBgn0050296	3.64269	0.00251748
Rm62	FBgn0003261	1.74069	0.0212388
RnpS1	FBgn0037707	3.31512	0.0281808
rogdi	FBgn0036697	3.5688	0.0196829
RpL10	FBgn0024733	4.01162	0.00480781
RpL10Ab	FBgn0036213	2.91296	0.00684194
RpL11	FBgn0013325	2.2754	0.00513161
RpL12	FBgn0034968	3.09643	0.00456182
RpL13	FBgn0011272	3.00732	0.00456182
RpL13A	FBgn0037351	4.03778	0.0033636
RpL15	FBgn0028697	2.48786	0.00791343
RpL17	FBgn0029897	3.0481	0.00761125
RpL18	FBgn0035753	3.66463	0.00754557
RpL18A	FBgn0010409	2.62522	0.00572741
RpL19	FBgn0285950	3.50515	0.00354757
RpL21	FBgn0032987	3.06462	0.00414019
RpL22	FBgn0015288	2.47793	0.00480781
RpL23A	FBgn0026372	2.24191	0.00696669
RpL24	FBgn0032518	3.60149	0.00409524
RpL26	FBgn0036825	2.71321	0.00710799
RpL27	FBgn0039359	2.6718	0.0044678
RpL27A	FBgn0285948	2.015	0.0411798
RpL28	FBgn0035422	2.40549	0.0052036
RpL3	FBgn0020910	3.06237	0.00669235
RpL30	FBgn0086710	1.78945	0.0203135
RpL32	FBgn0002626	3.12444	0.00855957
RpL34a	FBgn0039406	2.78722	0.00912596
RpL35	FBgn0029785	2.94002	0.00354757
RpL35A	FBgn0037328	3.24572	0.00797931
RpL36	FBgn0002579	3.0863	0.00431096
RpL36A	FBgn0031980	2.43842	0.0169286
RpL37a	FBgn0030616	2.86536	0.0153928
RpL4	FBgn0003279	2.94027	0.00456182
RpL5	FBgn0064225	3.17687	0.00909221
RpL6	FBgn0039857	2.9168	0.00577444
RpL7	FBgn0005593	3.21322	0.00456182
RpL7A	FBgn0014026	2.94349	0.0044678
RpL8	FBgn0261602	2.29364	0.00521982
RpL9	FBgn0015756	2.60807	0.0104374
RpLP0	FBgn0000100	2.68948	0.00848816
RpLP0-like	FBgn0033485	2.60891	0.00892173
RpLP1	FBgn0002593	2.63695	0.0140045
RpLP2	FBgn0003274	2.24643	0.00759972
RpS10b	FBgn0285947	2.35525	0.0052036
RpS11	FBgn0033699	4.30832	0.00759972
RpS12	FBgn0286213	2.94289	0.0379776
RpS13	FBgn0010265	1.9523	0.0215024
RpS15	FBgn0034138	1.95113	0.029594
RpS15Aa	FBgn0010198	2.36098	0.00669235
RpS15Ab	FBgn0033555	2.51962	0.035962
RpS17	FBgn0005533	1.88599	0.0193275
RpS18	FBgn0010411	3.23377	0.0033636
RpS19a	FBgn0010412	1.51036	0.0230474
RpS2	FBgn0004867	4.07294	0.00303323
RpS20	FBgn0019936	1.6104	0.0174559
RpS21	FBgn0015521	2.64287	0.0241891
RpS24	FBgn0261596	3.63945	0.00696669
RpS26	FBgn0261597	3.03674	0.00967201
RpS27	FBgn0039300	1.6321	0.0254908
RpS28b	FBgn0030136	3.38295	0.00386122
RpS29	FBgn0261599	2.13208	0.0208945
RpS3	FBgn0002622	3.7642	0.00323686
RpS3A	FBgn0017545	2.51954	0.00429506
RpS4	FBgn0011284	3.51423	0.00323686
RpS5a	FBgn0002590	3.53596	0.00456182
RpS6	FBgn0261592	4.47657	0.00754557
RpS8	FBgn0039713	3.7086	0.00323686
RpS9	FBgn0010408	3.5862	0.0033636
rtp	FBgn0087005	3.46151	0.00251748
rump	FBgn0267790	3.07402	0.00754557
RyR	FBgn0011286	2.47257	0.0133016
Sf3b1	FBgn0031266	5.21928	0.00386122
Sf3b3	FBgn0035162	4.28704	0.00251748
Sf3b5	FBgn0040534	3.9097	0.00354757
sff	FBgn0036544	3.85459	0.00513161
Spx	FBgn0015818	2.51919	0.0472687
Srp54	FBgn0024285	3.05906	0.0219796
SRPK	FBgn0286813	5.99885	0.00456182
sta	FBgn0003517	3.20976	0.00435031
Syp	FBgn0038826	1.80503	0.0310893
Top1	FBgn0004924	2.1923	0.0371329
Top3beta	FBgn0026015	3.69934	0.00429506
Tsr1	FBgn0037073	4.79612	0.00409524
U2af38	FBgn0017457	1.93307	0.0147084
U2af50	FBgn0005411	2.14133	0.0347325
vari	FBgn0250785	2.71415	0.0200815
vig2	FBgn0046214	5.58265	0.00251748
x16	FBgn0028554	1.97291	0.0238887
yps	FBgn0022959	2.21577	0.024027
yrt	FBgn0004049	3.57324	0.00386122
Zn72D	FBgn0263603	3.34777	0.0386293

## Sheet: Muscle-enriched Interactors
List of Proteins pulled down with Caper antibody in Muscle-enriched Tissue
Gene Symbol	Flybase ID	Caper IP iBAQ / Control IP iBAQ LFC	adjusted P-value
Acn	FBgn0263198	3.00919	0.0147358
Act88F	FBgn0000047	0.783692	0.0361744
Alg3	FBgn0011297	1.10414	0.0149735
alpha-Spec	FBgn0250789	2.60594	0.000701865
alphaTub84B	FBgn0003884	1.20457	0.00729303
alphaTub84D	FBgn0003885	1.20457	0.00729303
alphaTub85E	FBgn0003886	1.20457	0.00729303
Ank	FBgn0011747	1.19232	0.0299426
Ank2	FBgn0261788	1.05055	0.0191914
ATPsyngamma	FBgn0020235	1.15127	0.0138683
B52	FBgn0004587	2.00979	0.000852035
bel	FBgn0263231	2.16999	0.0015945
beta-Spec	FBgn0250788	2.47689	0.000769188
blw	FBgn0011211	0.809783	0.0436436
bor	FBgn0287225	1.7728	0.00267141
CAP	FBgn0033504	1.13951	0.0389357
Caper	FBgn0031883	3.73911	0.000346227
Cdlc2	FBgn0026141	2.19441	0.000615227
CG10737	FBgn0034420	0.971326	0.0498664
CG15784	FBgn0029766	4.24166	0.000480322
CG1674	FBgn0039897	1.10293	0.0124315
CG31664	FBgn0051664	2.16774	0.00134782
CG34417	FBgn0085446	0.965431	0.0340854
CG43078	FBgn0262508	2.58779	0.00303453
Idh3g	FBgn0039358	1.05169	0.0197368
CG7766	FBgn0030087	1.32927	0.0207345
CG8475	FBgn0031995	1.50716	0.00343388
CG9297	FBgn0038181	8.22031	2.7888e-05
CkIIalpha	FBgn0264492	3.33134	0.000861734
CkIIbeta	FBgn0000259	2.99183	0.000372453
cmb	FBgn0036365	2.06617	0.00274786
comt	FBgn0000346	1.76083	0.00322017
cora	FBgn0010434	0.958189	0.0196574
ctp	FBgn0011760	2.19441	0.000615227
dlg1	FBgn0001624	2.71276	0.00124424
Doa	FBgn0265998	1.67522	0.00284835
eEF1beta	FBgn0028737	1.29768	0.0153467
eEF1gamma	FBgn0029176	2.11474	0.013145
eIF4G1	FBgn0023213	2.27224	0.000872318
eIF4G2	FBgn0260634	2.27224	0.000872318
FipoQ	FBgn0039667	1.70447	0.0188779
fln	FBgn0005633	1.15014	0.00788026
Gale	FBgn0035147	1.46509	0.00648749
His4	FBgn0001200	1.895	0.0149735
His4r	FBgn0013981	1.895	0.0149735
hlk	FBgn0010482	1.20887	0.00619031
Hrb98DE	FBgn0001215	2.49548	0.000861734
Hsc70-1	FBgn0001216	0.968986	0.0295205
Hsc70-4	FBgn0266599	1.25084	0.00841822
Hsp22	FBgn0001223	1.60749	0.010558
Hsp23	FBgn0001224	1.62843	0.00214746
Hsp26	FBgn0001225	2.02208	0.00214746
Hsp27	FBgn0001226	2.07063	0.0164265
Hsp83	FBgn0001233	1.62197	0.00866682
hts	FBgn0263391	1.81146	0.0021334
jp	FBgn0032129	1.52747	0.00434804
idh3a	FBgn0027291	1.32361	0.00497215
lig	FBgn0020279	2.95607	0.000653327
Lmpt	FBgn0261565	1.62169	0.00266097
lost	FBgn0263594	2.65513	0.00124905
Mcad	FBgn0035811	0.969904	0.0361744
mesh	FBgn0051004	4.58641	0.000701865
metro	FBgn0050021	1.43131	0.0366136
Mitofilin	FBgn0019960	1.30567	0.0178949
Mlc-c	FBgn0004687	2.14517	0.000855129
Mlc1	FBgn0002772	1.30963	0.0070174
mRpL15	FBgn0036990	2.06871	0.0145521
mRpL18	FBgn0026741	2.1667	0.0436436
mRpL20	FBgn0036335	4.07308	0.000923052
mRpL23	FBgn0035335	3.69814	0.00209616
mRpL3	FBgn0030686	2.76811	0.00729303
mRpL30	FBgn0029718	1.22827	0.0343252
mRpL43	FBgn0034893	4.17764	0.00060628
mRpS30	FBgn0030692	1.54802	0.0227559
Msp300	FBgn0261836	0.813924	0.0350295
ND-39	FBgn0037001	0.866861	0.0197368
ND-B12	FBgn0034645	1.96575	0.00201156
Ogdh	FBgn0010352	1.1719	0.00618098
P32	FBgn0034259	4.16158	0.000171385
pAbp	FBgn0265297	2.23722	0.00132593
Paics	FBgn0020513	8.63721	1.5051e-05
PCB	FBgn0027580	0.740034	0.0340854
Pdha	FBgn0028325	1.81563	0.00209616
Pdhb	FBgn0039635	3.1279	0.000223165
PhKgamma	FBgn0011754	0.834195	0.0340854
Pka-R2	FBgn0022382	1.57441	0.01888
PMCA	FBgn0259214	1.56115	0.00186047
Pnn	FBgn0037737	1.4864	0.0260818
Prx3	FBgn0038519	2.90628	0.000343169
Rbp1	FBgn0260944	2.46584	0.000777649
Rbp1-like	FBgn0030479	2.46584	0.000777649
Reep1	FBgn0261564	4.75949	0.000701865
rhea	FBgn0260442	1.2122	0.0199172
Rm62	FBgn0003261	1.62179	0.0131043
RnpS1	FBgn0037707	4.85795	0.000691437
RpL10Ab	FBgn0036213	3.60119	0.000223165
RpL12	FBgn0034968	4.43298	0.000859898
RpL13	FBgn0011272	0.978855	0.0490867
RpL13A	FBgn0037351	1.92711	0.00196691
RpL15	FBgn0028697	3.29121	0.000401215
RpL18	FBgn0035753	3.54917	0.00103816
RpL19	FBgn0285950	2.5709	0.000769188
RpL22	FBgn0015288	1.9788	0.0114424
RpL3	FBgn0020910	2.81049	0.000701865
RpL30	FBgn0086710	2.18081	0.00113
RpL34a	FBgn0039406	1.3808	0.0271572
RpL34b	FBgn0037686	1.3808	0.0271572
RpL36	FBgn0002579	1.03839	0.0163227
RpL4	FBgn0003279	2.2396	0.00103445
RpL5	FBgn0064225	2.30507	0.000777649
RpL6	FBgn0039857	2.60837	0.000795794
RpL7	FBgn0005593	1.97319	0.00172522
RpL7A	FBgn0014026	2.9405	0.000472164
RpL8	FBgn0261602	2.16774	0.00134782
RpL9	FBgn0015756	0.979389	0.0213098
RpLP0	FBgn0000100	3.22941	0.000399438
RpLP1	FBgn0002593	3.65195	0.002765
RpLP2	FBgn0003274	3.45611	0.0015945
RpS11	FBgn0033699	0.864564	0.0292005
RpS14b	FBgn0004404	0.949189	0.0191914
RpS16	FBgn0034743	0.914412	0.0490867
RpS24	FBgn0261596	1.30154	0.0122304
RpS3	FBgn0002622	1.57223	0.00232329
RpS5a	FBgn0002590	2.10173	0.0038103
RpS5b	FBgn0038277	2.10173	0.0038103
RpS6	FBgn0261592	1.19006	0.0145899
rump	FBgn0267790	4.06653	0.000429587
RyR	FBgn0011286	2.95865	0.00245972
ScsbetaA	FBgn0037643	1.05867	0.0131043
sesB	FBgn0003360	1.0363	0.0261978
SF2	FBgn0283477	2.39186	0.00387541
SkpB	FBgn0026176	3.32645	0.000717793
slgA	FBgn0003423	0.933058	0.0470151
Strn-Mlck	FBgn0265045	1.52473	0.00236811
TM4SF	FBgn0020372	1.35825	0.023821
Unc-115a	FBgn0051352	1.87237	0.00142571
Unc-115b	FBgn0260463	1.87237	0.00142571
Unc-89	FBgn0053519	1.01565	0.0447748
Zasp67	FBgn0036044	0.77641	0.0474658
zip	FBgn0287873	2.31264	0.000783963

## Sheet: Overlapping Interactors
List of Proteins pulled down with Caper antibody in both Muscle and Neural-enriched Tissue
Gene Symbol	Flybase ID	Caper IP iBAQ / Control IP iBAQ LFC	adjusted P-value
Acn	FBgn0263198	3.13347	0.0273564
Ank2	FBgn0261788	1.90811	0.0486067
B52	FBgn0004587	2.54253	0.0126313
CG10737	FBgn0034420	1.60922	0.0230474
CG31664	FBgn0051664	2.29364	0.00521982
CG9297	FBgn0038181	5.72139	0.00215153
CkIIalpha	FBgn0264492	2.58708	0.00429506
CkIIbeta	FBgn0000259	2.52261	0.00855957
lig	FBgn0020279	2.70179	0.00456182
lost	FBgn0263594	2.02912	0.0304564
mRpS30	FBgn0030692	3.48898	0.0208945
pAbp	FBgn0265297	2.5042	0.0052036
Paics	FBgn0020513	7.17602	0.000192575
Rm62	FBgn0003261	1.74069	0.0212388
RnpS1	FBgn0037707	3.31512	0.0281808
RpL10Ab	FBgn0036213	2.91296	0.00684194
RpL12	FBgn0034968	3.09643	0.00456182
RpL13	FBgn0011272	3.00732	0.00456182
RpL13A	FBgn0037351	4.03778	0.0033636
RpL15	FBgn0028697	2.48786	0.00791343
RpL18	FBgn0035753	3.66463	0.00754557
RpL19	FBgn0285950	3.50515	0.00354757
RpL22	FBgn0015288	2.47793	0.00480781
RpL3	FBgn0020910	3.06237	0.00669235
RpL30	FBgn0086710	1.78945	0.0203135
RpL34a	FBgn0039406	2.78722	0.00912596
RpL36	FBgn0002579	3.0863	0.00431096
RpL4	FBgn0003279	2.94027	0.00456182
RpL5	FBgn0064225	3.17687	0.00909221
RpL6	FBgn0039857	2.9168	0.00577444
RpL7	FBgn0005593	3.21322	0.00456182
RpL7A	FBgn0014026	2.94349	0.0044678
RpL8	FBgn0261602	2.29364	0.00521982
RpL9	FBgn0015756	2.60807	0.0104374
RpLP0	FBgn0000100	2.68948	0.00848816
RpLP1	FBgn0002593	2.63695	0.0140045
RpLP2	FBgn0003274	2.24643	0.00759972
RpS11	FBgn0033699	4.30832	0.00759972
RpS24	FBgn0261596	3.63945	0.00696669
RpS3	FBgn0002622	3.7642	0.00323686
RpS5a	FBgn0002590	3.53596	0.00456182
RpS6	FBgn0261592	4.47657	0.00754557
rump	FBgn0267790	3.07402	0.00754557
RyR	FBgn0011286	2.47257	0.0133016
