# Supplementary material for: The identification of protein and RNA interactors of the splicing factor Caper in the adult Drosophila nervous system
Source: Front Mol Neurosci. 2023 Jun 23;16:1114857. doi: 10.3389/fnmol.2023.1114857 (PMC10332324; doi:10.3389/fnmol.2023.1114857)
Supplement: Supplementary file 8 [file Table_8.XLS]

## Sheet: GO Terms - Neural Enriched
GO Terms for Biological Processes of Protein Interactors of Caper in Neural-enriched Tissue
GOID	GOTerm	Adjusted P-value	% Associated Genes	Number of Genes
GO:0016308	1-phosphatidylinositol-4-phosphate 5-kinase activity	0.0022606	50	2
GO:0006639	acylglycerol metabolic process	0.0257332	6.25	3
GO:0000380	alternative mRNA splicing, via spliceosome	5.34367e-05	8.69565	8
GO:0048675	axon extension	0.0398101	5.08475	3
GO:0019722	calcium-mediated signaling	0.0232849	6.52174	3
GO:0034645	cellular macromolecule biosynthetic process	5.52186e-33	8.27389	58
GO:0071482	cellular response to light stimulus	0.000988676	9.80392	5
GO:0007349	cellularization	0.00032639	6.66667	8
GO:0002181	cytoplasmic translation	0	31.4103	49
GO:0016059	deactivation of rhodopsin mediated signaling	0.00299524	16.6667	3
GO:0071103	DNA conformation change	0.0368906	5.26316	3
GO:0009950	dorsal/ventral axis specification	0.0302124	4.3956	4
GO:0007549	dosage compensation	0.000620224	16	4
GO:0000479	endonucleolytic cleavage of tricistronic rRNA transcript (SSU-rRNA, 5.8S rRNA, LSU-rRNA)	0.0194549	13.3333	2
GO:0051656	establishment of organelle localization	0.00315916	4.51977	8
GO:0031047	gene silencing by RNA	0.00367479	5.71429	6
GO:0007294	germarium-derived oocyte fate determination	0.00801222	10.7143	3
GO:0098728	germline stem cell asymmetric division	0.00518486	13.0435	3
GO:0046959	habituation	0.0139332	16.6667	2
GO:0030490	maturation of SSU-rRNA	0.00560054	8.16327	4
GO:0001738	morphogenesis of a polarized epithelium	0.0194627	4.23729	5
GO:0031124	mRNA 3'-end processing	0.0324804	5.55556	3
GO:0016071	mRNA metabolic process	7.94092e-11	6.00462	26
GO:0016556	mRNA modification	0.0231315	11.7647	2
GO:0006397	mRNA processing	9.59938e-11	6.84524	23
GO:0000900	mRNA regulatory element binding translation repressor activity	0.00365486	15	3
GO:0000398	mRNA splicing, via spliceosome	5.51435e-11	7.98479	21
GO:0051028	mRNA transport	0.00555502	6.17284	5
GO:0034470	ncRNA processing	6.87538e-05	4.56026	14
GO:2000766	negative regulation of cytoplasmic translation	0.003293	40	2
GO:0051961	negative regulation of nervous system development	0.0320014	4.30108	4
GO:0045071	negative regulation of viral genome replication	3.02016e-05	75	3
GO:0140694	non-membrane-bounded organelle assembly	3.72585e-05	5.22088	13
GO:0051168	nuclear export	0.000482726	7.29167	7
GO:0007097	nuclear migration	0.0150997	8.10811	3
GO:0007309	oocyte axis specification	0.012568	4.16667	6
GO:1901566	organonitrogen compound biosynthetic process	1.30752e-23	5.38321	59
GO:0018105	peptidyl-serine phosphorylation	0.0458994	4.7619	3
GO:0007602	phototransduction	0.00345657	7.14286	5
GO:0030859	polarized epithelial cell differentiation	0.000202202	42.8571	3
GO:0007279	pole cell formation	0.000405696	18.1818	4
GO:0090263	positive regulation of canonical Wnt signaling pathway	0.00702953	7.54717	4
GO:0030307	positive regulation of cell growth	0.0317145	5.66038	3
GO:2001056	positive regulation of cysteine-type endopeptidase activity	0.00735016	11.1111	3
GO:2000767	positive regulation of cytoplasmic translation	0.0022606	50	2
GO:0032436	positive regulation of proteasomal ubiquitin-dependent protein catabolic process	0.0317145	5.66038	3
GO:0045862	positive regulation of proteolysis	0.00559166	5.12821	6
GO:0045727	positive regulation of translation	0.000763551	10.4167	5
GO:0010608	post-transcriptional regulation of gene expression	1.56494e-11	7.18563	24
GO:0065003	protein-containing complex assembly	3.80899e-07	4.21053	24
GO:0007259	receptor signaling pathway via JAK-STAT	0.0142187	8.33333	3
GO:0000381	regulation of alternative mRNA splicing, via spliceosome	4.72218e-05	8.88889	8
GO:0022603	regulation of anatomical structure morphogenesis	0.00518314	4.10256	8
GO:2000027	regulation of animal organ morphogenesis	0.00801222	10.7143	3
GO:1903684	regulation of border follicle cell migration	0.0225568	6.66667	3
GO:0051302	regulation of cell division	0.0215308	6.81818	3
GO:0001558	regulation of cell growth	0.0102815	5.20833	5
GO:2000765	regulation of cytoplasmic translation	5.56002e-07	45.4545	5
GO:0035330	regulation of hippo signaling	0.0208125	5.06329	4
GO:0046626	regulation of insulin receptor signaling pathway	0.0268231	6.12245	3
GO:0031440	regulation of mRNA 3'-end processing	0.0022021	18.75	3
GO:1903311	regulation of mRNA metabolic process	2.53848e-05	6.58683	11
GO:0006937	regulation of muscle contraction	0.0172433	14.2857	2
GO:1902692	regulation of neuroblast proliferation	0.0257332	6.25	3
GO:0090328	regulation of olfactory learning	0.0103159	20	2
GO:0046425	regulation of receptor signaling pathway via JAK-STAT	0.00801222	10.7143	3
GO:0044057	regulation of system process	0.00511067	6.41026	5
GO:0001178	regulation of transcriptional start site selection at RNA polymerase II promoter	0.0103159	20	2
GO:0006417	regulation of translation	1.5228e-09	7.42188	19
GO:0006446	regulation of translational initiation	0.000620224	16	4
GO:0030111	regulation of Wnt signaling pathway	0.0150058	4.58716	5
GO:0009416	response to light stimulus	0.00742345	4.19162	7
GO:0022618	ribonucleoprotein complex assembly	1.1116e-17	15.8273	22
GO:0022613	ribonucleoprotein complex biogenesis	4.85261e-18	9.28144	31
GO:0000027	ribosomal large subunit assembly	0.00258262	17.6471	3
GO:0042273	ribosomal large subunit biogenesis	3.76669e-05	11.2903	7
GO:0000028	ribosomal small subunit assembly	3.09073e-05	21.7391	5
GO:0042274	ribosomal small subunit biogenesis	5.20437e-06	12.3077	8
GO:0000054	ribosomal subunit export from nucleus	0.0194549	13.3333	2
GO:0042255	ribosome assembly	4.0719e-08	18	9
GO:0042254	ribosome biogenesis	3.72111e-09	7.5	18
GO:0070922	RISC complex assembly	0.0172433	14.2857	2
GO:0031123	RNA 3'-end processing	0.0108285	5.10204	5
GO:0006405	RNA export from nucleus	0.00903193	6.89655	4
GO:0006396	RNA processing	4.16206e-13	5.35168	35
GO:0050658	RNA transport	0.00155476	5.88235	7
GO:0006364	rRNA processing	0.0005556	5.38922	9
GO:0007288	sperm axoneme assembly	0.0417413	8	2
GO:0000245	spliceosomal complex assembly	0.0316292	9.52381	2
GO:0001174	transcriptional start site selection at RNA polymerase II promoter	0.0120926	18.1818	2
GO:0006412	translation	1.54419e-39	11.6183	56
GO:0008135	translation factor activity, RNA binding	1.70754e-08	13.75	11
GO:0090079	translation regulator activity, nucleic acid binding	1.46672e-09	13	13
GO:0007035	vacuolar acidification	0.0151186	15.3846	2
GO:0007601	visual perception	0.0150626	5.71429	4

## Sheet: GO Terms - Muscle Enriched
GO Terms for Biological Processes of Protein Interactors of Caper in Muscle-enriched Tissue
GOID	GOTerm	Adjusted P-value	% Associated Genes	Number of Genes
GO:0032981	mitochondrial respiratory chain complex I assembly	0.0343436	5.55556	2
GO:0051480	regulation of cytosolic calcium ion concentration	0.000385691	25	3
GO:0005977	glycogen metabolic process	0.00941746	6.66667	3
GO:0006102	isocitrate metabolic process	0.00358873	28.5714	2
GO:0009631	cold acclimation	0.000125488	37.5	3
GO:0010529	negative regulation of transposition	0.0223573	7.40741	2
GO:0019320	hexose catabolic process	0.00770019	16.6667	2
GO:0030032	lamellipodium assembly	0.0214344	7.69231	2
GO:0032543	mitochondrial translation	0.000137926	6.42202	7
GO:0051085	chaperone cofactor-dependent protein refolding	0.0257829	6.66667	2
GO:0034620	cellular response to unfolded protein	0.0432936	4.7619	2
GO:0008135	translation factor activity, RNA binding	0.00730729	5	4
GO:0003746	translation elongation factor activity	0.0133264	11.1111	2
GO:0030036	actin cytoskeleton organization	1.4148e-05	4.05797	14
GO:0007015	actin filament organization	0.000470714	4.10256	8
GO:0061572	actin filament bundle organization	0.00881681	6.52174	3
GO:0000381	regulation of alternative mRNA splicing, via spliceosome	0.00881937	4.44444	4
GO:0001178	regulation of transcriptional start site selection at RNA polymerase II promoter	0.00623867	20	2
GO:0001174	transcriptional start site selection at RNA polymerase II promoter	0.00716552	18.1818	2
GO:0042331	phototaxis	0.0214344	7.69231	2
GO:0035071	salivary gland cell autophagic cell death	0.0257829	6.66667	2
GO:0000132	establishment of mitotic spindle orientation	0.0192719	8.69565	2
GO:0019991	septate junction assembly	0.0369747	5.26316	2
GO:0042274	ribosomal small subunit biogenesis	0.0190462	4.61538	3
GO:0140694	non-membrane-bounded organelle assembly	0.000121203	4.01606	10
GO:0042255	ribosome assembly	0.00185208	8	4
GO:0000462	maturation of SSU-rRNA from tricistronic rRNA transcript (SSU-rRNA, 5.8S rRNA, LSU-rRNA)	0.0317198	5.88235	2
GO:0006090	pyruvate metabolic process	0.00881681	6.52174	3
GO:0006637	acyl-CoA metabolic process	0.0179618	4.83871	3
GO:0006754	ATP biosynthetic process	0.00429353	10	3
GO:0009152	purine ribonucleotide biosynthetic process	0.00556386	4.23729	5
GO:0046933	proton-transporting ATP synthase activity, rotational mechanism	0.0205052	8	2
GO:0016199	axon midline choice point recognition	0.0257829	6.66667	2
GO:0048135	female germ-line cyst formation	0.0223573	7.40741	2
GO:0007294	germarium-derived oocyte fate determination	0.0232736	7.14286	2
GO:0048790	maintenance of presynaptic active zone structure	0.00770019	16.6667	2
GO:0007019	microtubule depolymerization	0.0195702	8.33333	2
GO:0042062	long-term strengthening of neuromuscular junction	0.000272584	100	2
GO:0030042	actin filament depolymerization	0.0157784	10	2
GO:0007026	negative regulation of microtubule depolymerization	0.00862371	15.3846	2
GO:0051693	actin filament capping	0.0091404	14.2857	2
GO:0007525	somatic muscle development	6.69478e-05	7.95455	7
GO:0007526	larval somatic muscle development	0.0497878	4.34783	2
GO:0007527	adult somatic muscle development	6.03823e-05	23.5294	4
GO:0031032	actomyosin structure organization	4.60662e-05	7.14286	8
GO:0030239	myofibril assembly	5.3609e-05	10.3448	6
GO:0014866	skeletal myofibril assembly	0.00358873	28.5714	2
GO:0045214	sarcomere organization	0.00102186	9.52381	4

## Sheet: GO Terms - Overlapping
GO Terms for Biological Processes of Protein Interactors of Caper Overlapping in both Neural and Muscle-enriched Tissue
GOID	GOTerm	Adjusted P-value	% Associated Genes	Number of Genes
GO:0000335	negative regulation of transposition, DNA-mediated	0.000230659	33.3333	2
GO:0006414	translational elongation	0.00756102	5.26316	2
GO:1901215	negative regulation of neuron death	0.00695597	5.88235	2
GO:0006412	translation	2.42188e-31	6.0166	29
GO:0002181	cytoplasmic translation	4.1774e-39	16.6667	26
GO:0042273	ribosomal large subunit biogenesis	3.8531e-09	11.2903	7
GO:0042255	ribosome assembly	1.43565e-06	10	5
GO:0000470	maturation of LSU-rRNA	0.000209757	10.3448	3
