# Supplementary material for: The identification of protein and RNA interactors of the splicing factor Caper in the adult Drosophila nervous system
Source: Front Mol Neurosci. 2023 Jun 23;16:1114857. doi: 10.3389/fnmol.2023.1114857 (PMC10332324; doi:10.3389/fnmol.2023.1114857)
Supplement: Supplementary file 9 [file Table_9.xlsx]

## Sheet: Table S9
Table S9. Caper interactors with orthologs that interact with RBM39
Drosophila Caper Interactors	Human RBM39 Interactors	Tissue
Acn	ACIN1	Head and Muscle
Act88F	ACTB	Muscle
	ACTA2
alpha-Spec	SPTAN1	Muscle
alphaTub84B	TUBA1A	Muscle
	TUBA1B
	TUBA4A
	TUBAL3
alphaTub84D	TUBA1A	Muscle
	TUBA1B
	TUBA4A
	TUBAL3
alphaTub85E	TUBA1A	Muscle
	TUBA1B
	TUBA4A
	TUBAL3
Ank2	ANKRD55	Muscle
Ars2	SRRT	Head
B52	SRSF4	Head and Muscle
	SRSF6
bel	DDX3X	Muscle
beta-Spec	SPTAN1	Muscle
CAP	SMC3	Muscle
Caper	RBM39	Head and Muscle
	RBM23
Cdlc2	DYNLL1	Muscle
CG15784	ZCCHC10	Muscle
CG1677	ZC3H18	Head
CG5641	ILF2	Head
CG7483	EIF4A3	Head
	EIF4A1
CkIIalpha	CSNK2A1	Head and Muscle
	CSNK2A2
CkIIbeta	CSNK2B	Head and Muscle
comt	NSF	Muscle
crol	ZNF468	Head
	ZNF548
	ZNF746
ctp	DYNLL1	Muscle
Doa	CLK2	Muscle
	CLK1
	CLK3
eEF1beta	EEF1B2	Muscle
	EEF1D
eEF1gamma	EEF1G	Muscle
eIF4G1	EIF4G1	Muscle
eIF4G2	EIF4G1	Muscle
eIF6	EIF6	Head
hfp	PUF60	Head
Hrb98DE	HNRNPA2B1	Muscle
	HNRNPA0
	HNRNPA1
	HNRNPA3
	HNRNPA1L2
	HNRNPA1L2
Hsc70-1	HSPA2	Muscle
	HSPA8
	HSPA1L
	HSPA1A
	HSPA1B
	HSPA5
Hsc70-4	HSPA8	Muscle
	HSPA2
	HSPA1L
	HSPA1A
	HSPA1B
	HSPA5
Hsp22	HSPB1	Muscle
Hsp23	HSPB1	Muscle
Hsp26	HSPB1	Muscle
Hsp27	HSPB1	Muscle
Hsp83	HSP90AB1	Muscle
	HSP90AA1
	HSP90AB2P
	HSP90B1
Idh3a	IDH3A	Muscle
Imp	IGF2BP2	Head
	IGF2BP1
	IGF2BP3
	FUBP1
	FUBP3
	KHSRP
	PCBP1
	PCBP2
	PCBP3
larp	LARP1B	Head
	LARP1
lig	UBAP2L	Muscle
loqs	PRKRA	Head
	ILF3
	STAU1
	STAU2
	ZFR
Mlc-c	MYL6B	Muscle
Mlc1	MYL6B	Muscle
Msp300	SYNE1	Muscle
Nop56	NOP56	Head
	NOP58
P32	C1QBP	Muscle
pAbp	PABPC4	Head and Muscle
	PABPC1
Paics	PAICS	Muscle
Pdhb	PDHB	Muscle
Pnn	PNN	Muscle
Prx3	PRDX3	Muscle
	PRDX2
	PRDX1
	PRDX4
Pur-alpha	PURA	Head
Rbp1	SRSF3	Muscle
	SRSF7
Rbp1-like	SRSF7	Muscle
	SRSF3
Rm62	DDX5	Muscle
	DDX17
RnpS1	RNPS1	Head and Muscle
RpL10	RPL10	Head
	RPL10L
RpL10Ab	RPL10A	Head and Muscle
RpL11	RPL11	Head
RpL12	RPL12	Head and Muscle
RpL13	RPL13	Head and Muscle
RpL13A	RPL13A	Head and Muscle
RpL15	RPL15	Head and Muscle
RpL17	RPL17	Head
RpL18	RPL18	Head and Muscle
RpL18A	RPL18A	Head
RpL19	RPL19	Head and Muscle
RpL21	RPL21	Head
RpL22	RPL22	Head and Muscle
RpL23A	RPL23A	Head
RpL24	RPL24	Head
RpL26	RPL26L1	Head
RpL27	RPL27	Head
RpL27A	RPL27A	Head
RpL3	RPL3	Head and Muscle
	RPL3L
RpL30	RPL30	Head and Muscle
RpL32	RPL32	Head
RpL34a	RPL34	Head and Muscle
RpL34b	RPL34	Muscle
RpL35	RPL35	Head
RpL35A	RPL35A	Head
RpL36	RPL36	Head and Muscle
RpL36A	RPL36A	Head
RpL37a	RPL37A	Head
RpL4	RPL4	Head and Muscle
RpL5	RPL5	Head and Muscle
RpL6	RPL6	Head and Muscle
RpL7	RPL7	Head and Muscle
RpL7A	RPL7A	Head and Muscle
	RSL1D1
RpL8	RPL8	Head and Muscle
RpL9	RPL9	Head and Muscle
RpLP0	RPLP0	Head and Muscle
RpLP1	RPLP1	Head and Muscle
RpLP2	RPLP2	Head and Muscle
RpS10b	RPS10	Head
RpS11	RPS11	Muscle
RpS12	RPS12	Head
RpS13	RPS13	Head
RpS14b	RPS14	Muscle
RpS15Aa	RPS15A	Head
RpS16	RPS16	Muscle
RpS17	RPS17	Head
RpS18	RPS18	Head
RpS19a	RPS19	Head
RpS2	RPS2	Head
RpS20	RPS20	Head
RpS24	RPS24	Head and Muscle
RpS26	RPS26	Head
RpS27	RPS27L	Head
RpS28b	RPS28	Head
RpS29	RPS29	Head
RpS3	RPS3	Head and Muscle
RpS3A	RPS3A	Head
RpS4	RPS4X	Head
RpS6	RPS6	Head and Muscle
RpS8	RPS8	Head
RpS9	RPS9	Head
rump	HNRNPM	Head and Muscle
	MYEF2
sesB	SLC25A4	Muscle
	SLC25A5
	SLC25A6
SF2	SRSF1	Muscle
	SRSF9
	SRSF1
	SRSF1
Srp54	SRSF11	Head
	SREK1
SRPK	SRPK1	Head
	SRPK3
	SRPK2
sta	RPSA	Head
Syp	HNRNPR	Head
	SYNCRIP
Top1	TOP1	Head
U2af50	U2AF2	Head
x16	SRSF7	Head
	SRSF3
zip	MYH11	Muscle
