# Supplementary material for: The identification of protein and RNA interactors of the splicing factor Caper in the adult Drosophila nervous system
Source: Front Mol Neurosci. 2023 Jun 23;16:1114857. doi: 10.3389/fnmol.2023.1114857 (PMC10332324; doi:10.3389/fnmol.2023.1114857)
Supplement: Supplementary file 10 [file Table_10.xlsx]

## Sheet: Table S10
Table S10. GO Terms of Biological Processes RBM39 Interactors orthologous to putative Caper interactors
GOID	GOTerm	Adjusted P-value	% Associated Genes	Number of Genes
GO:0006414	translational elongation	0.0086576	7.89474	3
GO:0006936	muscle contraction	0.00547711	9.375	3
GO:0009631	cold acclimation	0.000101534	37.5	3
GO:0010529	negative regulation of transposition	0.000270457	14.8148	4
GO:0031047	gene silencing by RNA	0.00121625	5.71429	6
GO:0070922	RISC complex assembly	0.000550504	21.4286	3
GO:1901566	organonitrogen compound biosynthetic process	2.5854e-41	6.66058	73
GO:0006412	translation	0	14.7303	71
GO:0002181	cytoplasmic translation	0	41.0256	64
GO:0010608	post-transcriptional regulation of gene expression	2.23941e-07	5.08982	17
GO:0006417	regulation of translation	0.00015531	4.29688	11
GO:0045727	positive regulation of translation	0.0021553	8.33333	4
GO:0008135	translation factor activity, RNA binding	0.0117487	5	4
GO:0048469	cell maturation	0.00057909	4.30622	9
GO:0060810	intracellular mRNA localization involved in pattern specification process	0.00336072	5.55556	5
GO:0009950	dorsal/ventral axis specification	0.0176891	4.3956	4
GO:0048599	oocyte development	0.000519227	4.93827	8
GO:0019094	pole plasm mRNA localization	0.0311277	4.7619	3
GO:0000380	alternative mRNA splicing, via spliceosome	5.57739e-11	14.1304	13
GO:0000381	regulation of alternative mRNA splicing, via spliceosome	4.52919e-11	14.4444	13
GO:0001178	regulation of transcriptional start site selection at RNA polymerase II promoter	8.95158e-10	60	6
GO:0006396	RNA processing	6.67104e-15	5.35168	35
GO:0016071	mRNA metabolic process	1.99031e-11	5.77367	25
GO:1903311	regulation of mRNA metabolic process	9.30345e-10	8.98204	15
GO:0031124	mRNA 3'-end processing	3.85882e-05	11.1111	6
GO:0031440	regulation of mRNA 3'-end processing	2.51661e-08	37.5	6
GO:0000398	mRNA splicing, via spliceosome	4.409e-15	9.12547	24
GO:0001174	transcriptional start site selection at RNA polymerase II promoter	1.70787e-09	54.5455	6
GO:0022613	ribonucleoprotein complex biogenesis	1.53943e-17	8.68263	29
GO:0042254	ribosome biogenesis	6.44741e-16	10	24
GO:0065003	protein-containing complex assembly	8.86994e-08	4.03509	23
GO:0070925	organelle assembly	2.03062e-07	4.36681	20
GO:0022618	ribonucleoprotein complex assembly	5.28384e-13	12.2302	17
GO:0042273	ribosomal large subunit biogenesis	3.94244e-13	20.9677	13
GO:0042274	ribosomal small subunit biogenesis	1.10241e-05	10.7692	7
GO:0140694	non-membrane-bounded organelle assembly	3.67865e-09	6.82731	17
GO:0042255	ribosome assembly	2.1136e-14	26	13
GO:0000027	ribosomal large subunit assembly	3.6519e-08	35.2941	6
GO:0000028	ribosomal small subunit assembly	7.39607e-06	21.7391	5
GO:0006364	rRNA processing	2.19487e-05	5.98802	10
GO:0000470	maturation of LSU-rRNA	2.27906e-05	17.2414	5
GO:0030490	maturation of SSU-rRNA	0.0022627	8.16327	4
