# Supplementary material for: The identification of protein and RNA interactors of the splicing factor Caper in the adult Drosophila nervous system
Source: Front Mol Neurosci. 2023 Jun 23;16:1114857. doi: 10.3389/fnmol.2023.1114857 (PMC10332324; doi:10.3389/fnmol.2023.1114857)
Supplement: Supplementary file 11 [file Table_11.xlsx]

## Sheet: Table S11
Table S11. GO Terms of Biological Processes for Interactors with Orthologs in Humans that Interact with RBM39
GOID	GOTerm	Adjusted P-value	% Associated Genes	Number of Genes
GO:0098840	protein transport along microtubule	0.030993	4.10959	3
GO:0021762	substantia nigra development	0.0138495	5.66038	3
GO:0034101	erythrocyte homeostasis	5.8216e-05	5.88235	8
GO:1903313	positive regulation of mRNA metabolic process	0.00876412	4.70588	4
GO:0071353	cellular response to interleukin-4	0.000382895	11.4286	4
GO:0005471	ATP:ADP antiporter activity	1.19785e-05	60	3
GO:0010586	miRNA metabolic process	0.00303093	10	3
GO:0010610	regulation of mRNA stability involved in response to stress	1.36173e-06	100	3
GO:0031047	gene silencing by RNA	0.00049868	4.2328	8
GO:0035196	production of miRNAs involved in gene silencing by miRNA	0.00141611	8	4
GO:0042744	hydrogen peroxide catabolic process	0.00662474	7.5	3
GO:0008379	thioredoxin peroxidase activity	1.96757e-07	66.6667	4
GO:2000573	positive regulation of DNA biosynthetic process	0.006681	5.12821	4
GO:0003720	telomerase activity	0.0165314	5.26316	3
GO:0006656	phosphatidylcholine biosynthetic process	0.00855994	6.81818	3
GO:0097421	liver regeneration	2.13016e-05	14.7059	5
GO:2000059	negative regulation of ubiquitin-dependent protein catabolic process	1.45402e-05	11.3208	6
GO:0031330	negative regulation of cellular catabolic process	1.76416e-05	4.31655	12
GO:0048255	mRNA stabilization	0.000122608	10.2041	5
GO:2000058	regulation of ubiquitin-dependent protein catabolic process	0.00024771	4.73373	8
GO:0006446	regulation of translational initiation	0.0011456	6.17284	5
GO:0002183	cytoplasmic translational initiation	0.000345448	11.7647	4
GO:0008135	translation factor activity, RNA binding	0.000302442	6.45161	6
GO:0003743	translation initiation factor activity	0.0132772	5.76923	3
GO:0002536	respiratory burst involved in inflammatory response	8.72665e-05	33.3333	3
GO:0042274	ribosomal small subunit biogenesis	1.81954e-10	14.8649	11
GO:0042255	ribosome assembly	9.84894e-26	29.5775	21
GO:0000028	ribosomal small subunit assembly	7.50666e-08	27.2727	6
GO:0030490	maturation of SSU-rRNA	0.000133618	10	5
GO:0019058	viral life cycle	1.5699e-06	4.32277	15
GO:0019079	viral genome replication	7.24514e-08	8.46154	11
GO:0045069	regulation of viral genome replication	8.24698e-07	8.82353	9
GO:0045070	positive regulation of viral genome replication	8.21443e-08	18.9189	7
GO:0045071	negative regulation of viral genome replication	0.0204735	4.83871	3
GO:1903312	negative regulation of mRNA metabolic process	4.06132e-12	14.7727	13
GO:0043488	regulation of mRNA stability	4.55871e-11	8.60215	16
GO:0008494	translation activator activity	1.05176e-05	28.5714	4
GO:1990948	ubiquitin ligase inhibitor activity	5.92947e-05	37.5	3
GO:0061077	chaperone-mediated protein folding	1.76322e-08	13.8462	9
GO:0006986	response to unfolded protein	1.54417e-05	5.34759	10
GO:0031116	positive regulation of microtubule polymerization	0.0050658	8.33333	3
GO:0031396	regulation of protein ubiquitination	1.5556e-06	5.52995	12
GO:0051438	regulation of ubiquitin-protein transferase activity	0.00305	6.45161	4
GO:0031397	negative regulation of protein ubiquitination	1.45219e-05	8.75	7
GO:0022613	ribonucleoprotein complex biogenesis	4.80689e-40	11.1597	51
GO:0042254	ribosome biogenesis	1.72878e-34	12.8931	41
GO:0042273	ribosomal large subunit biogenesis	1.98199e-23	26.3158	20
GO:0006396	RNA processing	8.35203e-40	6.79513	67
GO:0022618	ribonucleoprotein complex assembly	1.52875e-25	14.2157	29
GO:0034660	ncRNA metabolic process	7.41044e-15	5.81162	29
GO:0000027	ribosomal large subunit assembly	1.03948e-16	38.7097	12
GO:0006364	rRNA processing	2.19324e-19	11.0619	25
GO:0000470	maturation of LSU-rRNA	4.31141e-07	20.6897	6
GO:0010608	posttranscriptional regulation of gene expression	3.1132e-21	5.89928	41
GO:0006414	translational elongation	0.000587374	4.72973	7
GO:0006417	regulation of translation	1.64289e-18	7.22611	31
GO:1903311	regulation of mRNA metabolic process	1.09719e-26	10.2857	36
GO:0017148	negative regulation of translation	1.08377e-11	10.5634	15
GO:0045727	positive regulation of translation	1.55457e-08	8.57143	12
GO:0045182	translation regulator activity	6.88063e-16	12.5	19
GO:0090079	translation regulator activity, nucleic acid binding	2.23083e-08	9.48276	11
GO:0003746	translation elongation factor activity	0.00229779	11.1111	3
GO:0009408	response to heat	0.000486628	4.25532	8
GO:0051085	chaperone cofactor-dependent protein refolding	7.91057e-07	18.75	6
GO:0062207	regulation of pattern recognition receptor signaling pathway	0.00271011	5.05051	5
GO:0034620	cellular response to unfolded protein	0.000681578	4.60526	7
GO:0090084	negative regulation of inclusion body assembly	0.000163172	27.2727	3
GO:0001961	positive regulation of cytokine-mediated signaling pathway	0.0151616	5.45455	3
GO:0042256	mature ribosome assembly	3.82486e-05	42.8571	3
GO:0033120	positive regulation of RNA splicing	0.00629069	7.69231	3
GO:2001240	negative regulation of extrinsic apoptotic signaling pathway in absence of ligand	0.0050658	8.33333	3
GO:0016032	viral process	0	9.11917	88
GO:0046907	intracellular transport	9.34778e-40	4.53597	87
GO:0009057	macromolecule catabolic process	0	5.8194	87
GO:0019080	viral gene expression	0	29.1866	61
GO:0034613	cellular protein localization	1.12885e-35	4.08357	86
GO:1901566	organonitrogen compound biosynthetic process	9.9324e-42	4.64995	89
GO:0019083	viral transcription	0	30.8901	59
GO:0010629	negative regulation of gene expression	1.82169e-43	4.28824	97
GO:0033365	protein localization to organelle	2.02598e-39	6.53218	68
GO:0043604	amide biosynthetic process	0	9.71429	85
GO:0072594	establishment of protein localization to organelle	0	10.6109	66
GO:0072657	protein localization to membrane	7.00649e-45	9.15698	63
GO:0006412	translation	0	12.2449	84
GO:0006413	translational initiation	0	32.1951	66
GO:0006886	intracellular protein transport	0	6.48438	83
GO:0006402	mRNA catabolic process	0	20.3608	79
GO:0016071	mRNA metabolic process	0	11.9639	106
GO:0002181	cytoplasmic translation	4.98862e-32	25.2252	28
GO:0006605	protein targeting	0	13.9485	65
GO:0000956	nuclear-transcribed mRNA catabolic process	0	29.2237	64
GO:0006612	protein targeting to membrane	0	27.3973	60
GO:0045047	protein targeting to ER	0	50	60
GO:0000380	alternative mRNA splicing, via spliceosome	9.50634e-12	13.8298	13
GO:0000381	regulation of alternative mRNA splicing, via spliceosome	2.71686e-11	14.8148	12
GO:0045292	mRNA cis splicing, via spliceosome	1.57471e-06	16.6667	6
GO:0006403	RNA localization	8.5235e-13	7.8125	20
GO:0031503	protein-containing complex localization	2.35519e-06	4.47284	14
GO:0015931	nucleobase-containing compound transport	4.6794e-14	7.8853	22
GO:0050658	RNA transport	3.92425e-13	8.83721	19
GO:0006913	nucleocytoplasmic transport	3.87831e-06	4	15
GO:0051028	mRNA transport	6.96989e-13	10.241	17
GO:0006405	RNA export from nucleus	2.34138e-09	8.90411	13
GO:0006397	mRNA processing	2.7995e-20	6.64207	36
GO:0008380	RNA splicing	6.9547e-29	8.99358	42
GO:0043484	regulation of RNA splicing	6.68888e-24	15.4762	26
GO:0050684	regulation of mRNA processing	6.31372e-18	13.125	21
GO:0033119	negative regulation of RNA splicing	1.14991e-13	35.7143	10
GO:0000375	RNA splicing, via transesterification reactions	1.30632e-23	9.18919	34
GO:0031124	mRNA 3'-end processing	1.21482e-08	10.0917	11
GO:0006406	mRNA export from nucleus	2.23083e-08	9.48276	11
GO:0000245	spliceosomal complex assembly	2.24185e-06	11.6667	7
GO:0000398	mRNA splicing, via spliceosome	1.24074e-22	8.99183	33
GO:0006376	mRNA splice site selection	0.000382895	11.4286	4
GO:0048025	negative regulation of mRNA splicing, via spliceosome	3.09791e-11	36.3636	8
