# Supplementary material for: The identification of protein and RNA interactors of the splicing factor Caper in the adult Drosophila nervous system
Source: Front Mol Neurosci. 2023 Jun 23;16:1114857. doi: 10.3389/fnmol.2023.1114857 (PMC10332324; doi:10.3389/fnmol.2023.1114857)
Supplement: Supplementary file 14 [file Table_14.xlsx]

## Sheet: Table S14
Table S14. GO Terms for Molecular Function of RNA Targets of Caper
GOID	GOTerm	Adjusted P-value	% Associated Genes	Number of Genes
GO:0008083	growth factor activity	0.0264627	25	6
GO:0008139	nuclear localization sequence binding	0.00596227	33.3333	6
GO:0140587	chromatin loop anchoring activity	0.0277847	100	2
GO:0004407	histone deacetylase activity	0.0365784	33.3333	4
GO:0031490	chromatin DNA binding	0.0484218	16.3636	9
GO:0031625	ubiquitin protein ligase binding	0.0445268	15.0685	11
GO:0033674	positive regulation of kinase activity	0.0474123	14.8649	11
GO:0036002	pre-mRNA binding	0.000175153	40	8
GO:0070139	SUMO-specific endopeptidase activity	0.0277847	100	2
GO:0003723	RNA binding	1.26013e-21	16.825	124
GO:0003729	mRNA binding	2.10563e-11	19.3916	51
GO:0046872	metal ion binding	1.38949e-07	9.58617	183
GO:0046914	transition metal ion binding	7.29034e-06	10.9987	87
GO:0008270	zinc ion binding	5.20195e-09	13.6042	77
GO:0090079	translation regulator activity, nucleic acid binding	9.34827e-07	23	23
GO:0008135	translation factor activity, RNA binding	6.84605e-06	23.75	19
GO:0003743	translation initiation factor activity	1.07497e-05	27.7778	15
GO:0043433	negative regulation of DNA-binding transcription factor activity	0.0280367	36.3636	4
GO:0032088	negative regulation of NF-kappaB transcription factor activity	0.0277847	100	2
GO:0140297	DNA-binding transcription factor binding	0.00716255	17.5676	13
GO:0061629	RNA polymerase II-specific DNA-binding transcription factor binding	0.0140745	22.2222	8
GO:0051059	NF-kappaB binding	0.0277847	100	2
GO:0003677	DNA binding	7.77979e-20	14.1423	155
GO:0003690	double-stranded DNA binding	2.37948e-14	15.1145	99
GO:0043565	sequence-specific DNA binding	7.87374e-16	15.3736	107
GO:0000976	transcription cis-regulatory region binding	1.18524e-14	15.7983	94
GO:1990837	sequence-specific double-stranded DNA binding	2.32109e-14	15.4093	96
GO:0000977	RNA polymerase II transcription regulatory region sequence-specific DNA binding	2.89515e-13	15.7116	85
GO:0000987	cis-regulatory region sequence-specific DNA binding	1.83241e-11	16.129	70
GO:0000978	RNA polymerase II cis-regulatory region sequence-specific DNA binding	5.19602e-11	15.9624	68
